# Supplementary material for: ﻿Decussiphycussinensis sp. nov. (Bacillariophyceae, Mastogloiales) – a new species described from China, with comments on phylogenetic position of the genus
Source: PhytoKeys. 2025 Mar 18;254:1–19. doi: 10.3897/phytokeys.254.142654 (PMC11937899; doi:10.3897/phytokeys.254.142654)
Supplement: XML Treatment for Decussiphycus sinensis [file phytokeys.254.142654-treatment1.xml]

<!DOCTYPE tp:taxon-treatment
  PUBLIC "-//TaxonX//DTD Taxonomic Treatment Publishing DTD v0 20100105//EN" "tax-treatment-NSO.dtd">
<tp:taxon-treatment xmlns:tp="http://www.plazi.org/taxpub"><tp:treatment-meta><kwd-group><label>Taxon classification</label><kwd>
                <named-content content-type="kingdom">Plantae</named-content>
              </kwd><kwd>
                <named-content content-type="order">Mastogloiales</named-content>
              </kwd><kwd>
                <named-content content-type="family">Mastogloiaceae</named-content>
              </kwd></kwd-group><mixed-citation publication-type="journal"><person-group><name><surname>Mironov</surname><given-names>Andrei</given-names></name><name><surname>Glushchenko</surname><given-names>Anton</given-names></name><name><surname>Kezlya</surname><given-names>Elena</given-names></name><name><surname>Maltsev</surname><given-names>Yevhen</given-names></name><name><surname>Iurmanov</surname><given-names>Anton</given-names></name><name><surname>Liu</surname><given-names>Yan</given-names></name><name><surname>Kulikovskiy</surname><given-names>Maxim</given-names></name></person-group><article-title>﻿<italic><tp:taxon-name><tp:taxon-name-part taxon-name-part-type="genus" reg="Decussiphycus">Decussiphycus</tp:taxon-name-part><tp:taxon-name-part taxon-name-part-type="species" reg="sinensis">sinensis</tp:taxon-name-part></tp:taxon-name></italic> sp. nov. (<tp:taxon-name><tp:taxon-name-part taxon-name-part-type="class">Bacillariophyceae</tp:taxon-name-part></tp:taxon-name>, <tp:taxon-name><tp:taxon-name-part taxon-name-part-type="order">Mastogloiales</tp:taxon-name-part></tp:taxon-name>) – a new species described from China, with comments on phylogenetic position of the genus</article-title><source>PhytoKeys</source><day>18</day><month>03</month><year>2025</year><volume>254</volume><fpage>1</fpage><lpage>19</lpage><pub-id pub-id-type="doi">10.3897/phytokeys.254.142654</pub-id></mixed-citation></tp:treatment-meta><tp:nomenclature><label>﻿</label><tp:taxon-name>
              <object-id xmlns:xlink="http://www.w3.org/1999/xlink" content-type="arpha" xlink:type="simple">EFC58AC6-829A-5A23-9958-439EEDA6E188</object-id>
              <tp:taxon-name-part taxon-name-part-type="genus" reg="Decussiphycus">Decussiphycus</tp:taxon-name-part>
              <tp:taxon-name-part taxon-name-part-type="species" reg="sinensis">sinensis</tp:taxon-name-part>
            </tp:taxon-name><tp:taxon-authority>Glushchenko, Maltsev, Mironov, Liu &amp; Kulikovskiy</tp:taxon-authority><tp:taxon-status xmlns:xlink="http://www.w3.org/1999/xlink" xlink:type="simple">sp. nov.</tp:taxon-status><xref ref-type="fig" rid="F2">Figs 2</xref><xref ref-type="fig" rid="F3">, 3</xref><xref ref-type="fig" rid="F4">, 4</xref><xref ref-type="fig" rid="F5">, 5</xref><xref ref-type="fig" rid="F6">, 6</xref></tp:nomenclature><tp:treatment-sec sec-type="Holotype" id="SECID0EELAE"><title>Holotype.</title><p>Slide 09153 in herbarium of MHA, Main Botanical Garden, Russian Academy of Science, Moscow, Russia, represented here by Fig. <xref ref-type="fig" rid="F4">4C</xref>.</p></tp:treatment-sec><tp:treatment-sec sec-type="Isotype" id="SECID0EOLAE"><title>Isotype.</title><p>Slide 08909 in herbarium of MHA, Main Botanical Garden, Russian Academy of Science, Moscow, Russia.</p></tp:treatment-sec><tp:treatment-sec sec-type="material" id="SECID0ETLAE"><title>Type.</title><p>China. Hainan Province, unnamed stream at the northern slope of Wuzhishan Mountain, biofilms on rocks, <named-content xmlns:xlink="http://www.w3.org/1999/xlink" content-type="dwc:verbatimCoordinates" xlink:type="simple"><named-content content-type="geo-json" specific-use="{&#34;type&#34;:&#34;Point&#34;,&#34;coordinates&#34;:[109.685400,18.981500]}" id="NCID0E3LAE" xlink:type="simple">18.9815°N, 109.6854°E</named-content></named-content>, 470 m asl, leg. Y. Liu, 12.07.2014. Slide 09153 from oxidized culture strain no. Ca68, isolated from sample THHN 2014043.</p></tp:treatment-sec><tp:treatment-sec sec-type="Representative specimens" id="SECID0EBMAE"><title>Representative specimens.</title><p>Strain Ca68 (slides 09153); sample THHN 2014043 (slide 08909).</p></tp:treatment-sec><tp:treatment-sec sec-type="Sequence data" id="SECID0EGMAE"><title>Sequence data.</title><p>GenBank accession numbers <ext-link xmlns:xlink="http://www.w3.org/1999/xlink" xlink:href="PV016799" ext-link-type="gen" xlink:type="simple">PV016799</ext-link> (strain Ca68, partial SSU rRNA gene sequence, V4 region); <ext-link xmlns:xlink="http://www.w3.org/1999/xlink" xlink:href="PV021297" ext-link-type="gen" xlink:type="simple">PV021297</ext-link> (strain Ca68, partial rbcL sequence).</p></tp:treatment-sec><tp:treatment-sec sec-type="description" id="SECID0EWMAE"><title>Description.</title><p><bold><italic>Live cells</italic></bold> (Fig. <xref ref-type="fig" rid="F2">2A–N</xref>). Cells solitary. Nucleus located centrally within a cytoplasmic bridge between the central nodules (Fig. <xref ref-type="fig" rid="F2">2A, E, I</xref>, white arrows). Each cell contains two chloroplasts of complex configuration, each of which is located at in the apical valve regions (Fig. <xref ref-type="fig" rid="F2">2A, E, I</xref>, black arrows). In the valve face view, both of the plastids are invaginated along the apical axis to create a central plastid isthmus. In the girdle view, each chloroplast is H-shaped, with four clearly visible arms that extend along the surface of the valve, in its plane (Fig. <xref ref-type="fig" rid="F2">2M</xref>, white arrows). The arms reach the cingulum region. The four lobes can be discerned in valve view as well (Fig. <xref ref-type="fig" rid="F2">2G</xref>, white arrows).</p><fig id="F2" position="float" orientation="portrait"><object-id xmlns:xlink="http://www.w3.org/1999/xlink" content-type="doi" xlink:type="simple">10.3897/phytokeys.254.142654.figure2</object-id><object-id xmlns:xlink="http://www.w3.org/1999/xlink" content-type="arpha" xlink:type="simple">94947716-AFEE-5CE5-AE18-F8D54BB6915B</object-id><label>Figure 2.</label><caption><p><bold>A–N</bold><italic><tp:taxon-name><tp:taxon-name-part taxon-name-part-type="genus" reg="Decussiphycus">Decussiphycus</tp:taxon-name-part><tp:taxon-name-part taxon-name-part-type="species" reg="sinensis">sinensis</tp:taxon-name-part></tp:taxon-name></italic> sp. nov. LM, DIC. Strain Ca68 <bold>A–H</bold> valve face view <bold>A–H</bold> girdle view <bold>A, E, I</bold> live cells. White arrows point to the nucleus, black arrows show the two apically located plastids <bold>B–D, F–H, J–N</bold> chloroplast autofluorescence. White arrows show the four lobes of each plastid. Scale bar: 10 µm.</p></caption><graphic xmlns:xlink="http://www.w3.org/1999/xlink" xlink:href="phytokeys-254-001_article-142654__-g002.jpg" position="float" orientation="portrait" xlink:type="simple" id="oo_1284133.jpg"><uri content-type="original_file" xlink:type="simple">https://binary.pensoft.net/fig/1284133</uri></graphic></fig><p><bold>LM</bold> (Figs <xref ref-type="fig" rid="F3">3</xref>, <xref ref-type="fig" rid="F4">4</xref>). The post-initial valve has a linear shape with slightly convex margins and bluntly curved ends; length – 77.5 µm, width – 16.9 µm. Distal raphe ends recurved in opposite directions, terminating to the valve face (Fig. <xref ref-type="fig" rid="F3">3A</xref>). Valves linear–elliptical to elliptical with broadly rounded ends. Length 32.1–69.1 µm, width 13.9–18.3 µm. Axial area narrow, linear. Central area transapically oval to circular. Sometimes, a few randomly located areolae, visible with careful focusing, are positioned at the central area (Fig. <xref ref-type="fig" rid="F3">3H</xref>, black arrow). Raphe filiform, straight to slightly undulate. Central raphe ends drop-shaped. Distal raphe ends deflected to the valve margin. Striae are decussate, formed by clearly visible areolae forming the right quincunx. Areolae are arranged in multiple rows – a transapical row and two oblique rows which cross each other at angles of 60°–80°. Transapical striae 21–23 in 10 µm. Occasionally, residual cingula can be found separated from the valve (Fig. <xref ref-type="fig" rid="F4">4L</xref>).</p><fig id="F3" position="float" orientation="portrait"><object-id xmlns:xlink="http://www.w3.org/1999/xlink" content-type="doi" xlink:type="simple">10.3897/phytokeys.254.142654.figure3</object-id><object-id xmlns:xlink="http://www.w3.org/1999/xlink" content-type="arpha" xlink:type="simple">FC0D3714-A3EE-59E7-8C59-6F47AD3B5CE5</object-id><label>Figure 3.</label><caption><p><bold>A–L</bold><italic><tp:taxon-name><tp:taxon-name-part taxon-name-part-type="genus" reg="Decussiphycus">Decussiphycus</tp:taxon-name-part><tp:taxon-name-part taxon-name-part-type="species" reg="sinensis">sinensis</tp:taxon-name-part></tp:taxon-name></italic> sp. nov. LM, DIC. Size diminution series. Slide 08909 (from sample ЕHHN 2014043). Post-initial valve (<bold>A</bold>). Black arrow shows the randomly located areolae (<bold>H</bold>). Scale bar: 10 µm.</p></caption><graphic xmlns:xlink="http://www.w3.org/1999/xlink" xlink:href="phytokeys-254-001_article-142654__-g003.jpg" position="float" orientation="portrait" xlink:type="simple" id="oo_1284134.jpg"><uri content-type="original_file" xlink:type="simple">https://binary.pensoft.net/fig/1284134</uri></graphic></fig><fig id="F4" position="float" orientation="portrait"><object-id xmlns:xlink="http://www.w3.org/1999/xlink" content-type="doi" xlink:type="simple">10.3897/phytokeys.254.142654.figure4</object-id><object-id xmlns:xlink="http://www.w3.org/1999/xlink" content-type="arpha" xlink:type="simple">5A8723DA-026C-56E7-BEC8-7AD65652F407</object-id><label>Figure 4.</label><caption><p><bold>A–L</bold><italic><tp:taxon-name><tp:taxon-name-part taxon-name-part-type="genus" reg="Decussiphycus">Decussiphycus</tp:taxon-name-part><tp:taxon-name-part taxon-name-part-type="species" reg="sinensis">sinensis</tp:taxon-name-part></tp:taxon-name></italic> sp. nov. LM, DIC. Slide 09153 (from strain Ca68). Holotype (<bold>C</bold>) A residual cingulum separated from the valve (<bold>L</bold>). Scale bar: 10 µm.</p></caption><graphic xmlns:xlink="http://www.w3.org/1999/xlink" xlink:href="phytokeys-254-001_article-142654__-g004.jpg" position="float" orientation="portrait" xlink:type="simple" id="oo_1284135.jpg"><uri content-type="original_file" xlink:type="simple">https://binary.pensoft.net/fig/1284135</uri></graphic></fig><p><bold>SEM, <italic>external view</italic></bold> (Fig. <xref ref-type="fig" rid="F5">5A–F</xref>). Valve face is flat. Central raphe ends slightly tilted to one side and lie in asymmetrical depressions (Fig. <xref ref-type="fig" rid="F5">5C</xref>, white arrows). Distal raphe ends oppositely deflected (Fig. <xref ref-type="fig" rid="F5">5A</xref>, white arrowheads), bordered by small silica folds (Fig. <xref ref-type="fig" rid="F5">5D, E</xref>, white arrowheads). Areolae small, rounded, their diameters are slightly larger near the axial area (Fig. <xref ref-type="fig" rid="F5">5D, E</xref>, black arrows) and smaller towards the valve margin (Fig. <xref ref-type="fig" rid="F5">5D, E</xref>, white arrows). The apex of the valve is equipped with a single isolated row of areolae, situated behind the distal raphe ends (Fig. <xref ref-type="fig" rid="F5">5D, E</xref>, black arrowheads). Cingulum composed of open 3–4 girdle bands (Fig. <xref ref-type="fig" rid="F5">5F</xref>). Two rows of areolae are located on each girdle band (Fig. <xref ref-type="fig" rid="F5">5B</xref>, black arrowheads). Girdle band areolae are smaller than areolae at the valve and arranged alternately or, sometimes, chaotically. Rarely, one of the rows is interrupted. Notably, each areola in the girdle bands is covered with a layer of silica (Fig. <xref ref-type="fig" rid="F5">5F</xref>, black arrowheads).</p><fig id="F5" position="float" orientation="portrait"><object-id xmlns:xlink="http://www.w3.org/1999/xlink" content-type="doi" xlink:type="simple">10.3897/phytokeys.254.142654.figure5</object-id><object-id xmlns:xlink="http://www.w3.org/1999/xlink" content-type="arpha" xlink:type="simple">A6F50B9C-13C3-5818-8A34-07B20DA2E6D8</object-id><label>Figure 5.</label><caption><p><bold>A–F</bold><italic><tp:taxon-name><tp:taxon-name-part taxon-name-part-type="genus" reg="Decussiphycus">Decussiphycus</tp:taxon-name-part><tp:taxon-name-part taxon-name-part-type="species" reg="sinensis">sinensis</tp:taxon-name-part></tp:taxon-name></italic> sp. nov. SEM, external view. Slide 09153 (from strain Ca68) <bold>A</bold> the entire valve; note the oppositely deflected distal raphe fissures <bold>B</bold> details of girdle bands structure; note the two rows of areolae (black arrowheads) <bold>C</bold> details of the central area; proximal raphe fissures expanded, slightly tilted to one side (white arrows) <bold>D, E</bold> details of the valve apex; note the distal raphe ends with silica folds (white arrowheads), areolae larger near the axial area (black arrows) and smaller towards the margin (white arrows), an isolated row of areolae (black arrowheads) <bold>F</bold> girdle bands; note the double rows of areolae with silica caps (black arrowheads). Scale bars: 10 µm (<bold>A, F</bold>); 0.5 µm (<bold>B</bold>); 2 µm (<bold>C–E</bold>).</p></caption><graphic xmlns:xlink="http://www.w3.org/1999/xlink" xlink:href="phytokeys-254-001_article-142654__-g005.jpg" position="float" orientation="portrait" xlink:type="simple" id="oo_1284136.jpg"><uri content-type="original_file" xlink:type="simple">https://binary.pensoft.net/fig/1284136</uri></graphic></fig><p><bold>SEM, <italic>internal view</italic></bold> (Fig. <xref ref-type="fig" rid="F6">6A–F</xref>). The valve margins is shallow (Fig. <xref ref-type="fig" rid="F6">6D, E</xref>, black arrows). The striae continue onto the valve margins (Fig. <xref ref-type="fig" rid="F6">6B, D, E</xref>, white arrows). The interstriae are slightly raised relatively to the striae. Oblique ribs of the quincunx system are located near the central area. They are more elevated in comparison to the transapical interstriae (Fig. <xref ref-type="fig" rid="F6">6C</xref>, black arrowheads). Areolae vary in size, shape, and type of occlusions. Areolae located closer to the sternum are distinguished by a larger diameter, round shape and presence of flat, slightly depressed, rounded silica formations (Fig. <xref ref-type="fig" rid="F6">6D, E</xref>, black arrows). Areolae, located near the valve margin are transapically elongated, covered with oval, raised silica caps (“convex hymene”, sensu <xref ref-type="bibr" rid="B10">Edlund et al. 2006</xref>) (Fig. <xref ref-type="fig" rid="F6">6D, E</xref>, white arrows). Transapical areolae density – 18–20 in 10 µm. Raphe slits, straight, lying on the raised sternum. The sternum widens towards the valve apex (Figs <xref ref-type="fig" rid="F6">6D–F</xref>). Central raphe ends straight, not expanded (Fig. <xref ref-type="fig" rid="F6">6C</xref>, white arrows). Distal raphe ends terminate with well-expressed, horseshoe-shaped helictoglossae (Fig. <xref ref-type="fig" rid="F6">6F</xref>, white arrow).</p><fig id="F6" position="float" orientation="portrait"><object-id xmlns:xlink="http://www.w3.org/1999/xlink" content-type="doi" xlink:type="simple">10.3897/phytokeys.254.142654.figure6</object-id><object-id xmlns:xlink="http://www.w3.org/1999/xlink" content-type="arpha" xlink:type="simple">2D1CD30E-21E0-5797-9DBA-52DA5EE3C3AF</object-id><label>Figure 6.</label><caption><p><bold>A–F</bold><italic><tp:taxon-name><tp:taxon-name-part taxon-name-part-type="genus" reg="Decussiphycus">Decussiphycus</tp:taxon-name-part><tp:taxon-name-part taxon-name-part-type="species" reg="sinensis">sinensis</tp:taxon-name-part></tp:taxon-name></italic> sp. nov. SEM, internal view. Slide 09153 (from strain Ca68) <bold>A</bold> the entire valve <bold>B</bold> details of striae structure near the valve margin; note the shallow margin (white arrows) <bold>C</bold> details of the central area; note proximal raphe fissures (white arrows) and ribs of the quincunx system (black arrowheads) <bold>D, E</bold> details of the valve apex; note the shallow valve margin (black arrows) with striae continuing onto it (white arrows), areolae with round occlusions near the sternum (black arrowheads) and oval occlusions towards the margin (white arrowheads). Apical expansions of the sternum indicated by asterisks <bold>F</bold> details of the valve apex; note the horseshoe-shaped helictoglossa (white arrow) and apical expansion of the sternum (asterisk). Scale bars: 10 µm (<bold>A</bold>); 2 µm (<bold>B–F</bold>).</p></caption><graphic xmlns:xlink="http://www.w3.org/1999/xlink" xlink:href="phytokeys-254-001_article-142654__-g006.jpg" position="float" orientation="portrait" xlink:type="simple" id="oo_1284137.jpg"><uri content-type="original_file" xlink:type="simple">https://binary.pensoft.net/fig/1284137</uri></graphic></fig></tp:treatment-sec><tp:treatment-sec sec-type="etymology" id="SECID0EZWAE"><title>Etymology.</title><p>The specific epithet refers to the name of the country where this species was discovered.</p></tp:treatment-sec><tp:treatment-sec sec-type="distribution" id="SECID0E5WAE"><title>Distribution.</title><p>So far, the species is known only from the type locality.</p></tp:treatment-sec><tp:treatment-sec sec-type="ecology" id="SECID0EDXAE"><title>Ecology.</title><p>The species was located in a mountain stream with temperature of 26.7 °C, pH = 7.64 and conductivity = 60 µS/cm.</p></tp:treatment-sec><tp:treatment-sec sec-type="comments" id="SECID0EIXAE"><title>Comments.</title><p>Specimens of <italic><tp:taxon-name><tp:taxon-name-part taxon-name-part-type="genus" reg="Decussiphycus">D.</tp:taxon-name-part><tp:taxon-name-part taxon-name-part-type="species" reg="sinensis">sinensis</tp:taxon-name-part></tp:taxon-name></italic> sp. nov. from wild population were 32.1–69.1 µm long, 13.9–18.3 µm wide, with striae width of 21–23 in 10 µm. Specimens from culture are characterized by smaller valves: 41.5–46.1 µm long, 15.5–17.1 µm wide; striae 22–23 in 10 µm, which corresponds to material from wild population.</p></tp:treatment-sec><ref-list><ref id="B10"><mixed-citation xmlns:xlink="http://www.w3.org/1999/xlink" xlink:type="simple"><person-group><name name-style="western"><surname>Edlund</surname><given-names>MB</given-names></name><name name-style="western"><surname>Brant</surname><given-names>LA</given-names></name><name name-style="western"><surname>Levkov</surname><given-names>Z</given-names></name><name name-style="western"><surname>Nakov</surname><given-names>T</given-names></name></person-group> (<year>2006</year>) <article-title>An emended description of <italic><tp:taxon-name><tp:taxon-name-part taxon-name-part-type="genus">Decussata</tp:taxon-name-part></tp:taxon-name></italic> (Patrick) Lange-Bertalot &amp; Metzeltin that includes protoplast organization and detailed valve and cingulum ultrastructure.</article-title><source>Diatom Research</source><volume>21</volume>(<issue>2</issue>): <fpage>269</fpage>–<lpage>280</lpage>. <ext-link xlink:href="10.1080/0269249X.2006.9705669" ext-link-type="doi" xlink:type="simple">https://doi.org/10.1080/0269249X.2006.9705669</ext-link></mixed-citation></ref></ref-list></tp:taxon-treatment>
