# Supplementary material for: ﻿Decussiphycussinensis sp. nov. (Bacillariophyceae, Mastogloiales) – a new species described from China, with comments on phylogenetic position of the genus
Source: PhytoKeys. 2025 Mar 18;254:1–19. doi: 10.3897/phytokeys.254.142654 (PMC11937899; doi:10.3897/phytokeys.254.142654)
Supplement: XML Treatment for Decussiphycus obtusus [file phytokeys.254.142654-treatment2.xml]

<!DOCTYPE tp:taxon-treatment
  PUBLIC "-//TaxonX//DTD Taxonomic Treatment Publishing DTD v0 20100105//EN" "tax-treatment-NSO.dtd">
<tp:taxon-treatment xmlns:tp="http://www.plazi.org/taxpub"><tp:treatment-meta><kwd-group><label>Taxon classification</label><kwd>
                <named-content content-type="kingdom">Plantae</named-content>
              </kwd><kwd>
                <named-content content-type="order">Mastogloiales</named-content>
              </kwd><kwd>
                <named-content content-type="family">Mastogloiaceae</named-content>
              </kwd></kwd-group><mixed-citation publication-type="journal"><person-group><name><surname>Mironov</surname><given-names>Andrei</given-names></name><name><surname>Glushchenko</surname><given-names>Anton</given-names></name><name><surname>Kezlya</surname><given-names>Elena</given-names></name><name><surname>Maltsev</surname><given-names>Yevhen</given-names></name><name><surname>Iurmanov</surname><given-names>Anton</given-names></name><name><surname>Liu</surname><given-names>Yan</given-names></name><name><surname>Kulikovskiy</surname><given-names>Maxim</given-names></name></person-group><article-title>﻿<italic><tp:taxon-name><tp:taxon-name-part taxon-name-part-type="genus" reg="Decussiphycus">Decussiphycus</tp:taxon-name-part><tp:taxon-name-part taxon-name-part-type="species" reg="sinensis">sinensis</tp:taxon-name-part></tp:taxon-name></italic> sp. nov. (<tp:taxon-name><tp:taxon-name-part taxon-name-part-type="class">Bacillariophyceae</tp:taxon-name-part></tp:taxon-name>, <tp:taxon-name><tp:taxon-name-part taxon-name-part-type="order">Mastogloiales</tp:taxon-name-part></tp:taxon-name>) – a new species described from China, with comments on phylogenetic position of the genus</article-title><source>PhytoKeys</source><day>18</day><month>03</month><year>2025</year><volume>254</volume><fpage>1</fpage><lpage>19</lpage><pub-id pub-id-type="doi">10.3897/phytokeys.254.142654</pub-id></mixed-citation></tp:treatment-meta><tp:nomenclature><label>﻿</label><tp:taxon-name>
              <object-id xmlns:xlink="http://www.w3.org/1999/xlink" content-type="arpha" xlink:type="simple">2C059DA2-F190-5A57-8FFB-1AF3155A9A2A</object-id>
              <tp:taxon-name-part taxon-name-part-type="genus" reg="Decussiphycus">Decussiphycus</tp:taxon-name-part>
              <tp:taxon-name-part taxon-name-part-type="species" reg="obtusus">obtusus</tp:taxon-name-part>
            </tp:taxon-name><tp:taxon-authority>(F. Meister) Glushchenko, Maltsev, Mironov, Liu &amp; Kulikovskiy, comb. et</tp:taxon-authority><tp:taxon-status xmlns:xlink="http://www.w3.org/1999/xlink" xlink:type="simple">stat. nov.</tp:taxon-status></tp:nomenclature><tp:treatment-sec sec-type="Basionym" id="SECID0EJZAE"><title>Basionym.</title><p><tp:taxon-name><tp:taxon-name-part taxon-name-part-type="genus" reg="Navicula">Navicula</tp:taxon-name-part><tp:taxon-name-part taxon-name-part-type="species" reg="placenta">placenta</tp:taxon-name-part><tp:taxon-name-part taxon-name-part-type="infraspecific-rank">var.</tp:taxon-name-part><tp:taxon-name-part taxon-name-part-type="variety" reg="obtusa">obtusa</tp:taxon-name-part></tp:taxon-name> F. <xref ref-type="bibr" rid="B36">Meister 1932</xref>. Kieselalgen aus Asien, p. 37, pl. 13, fig. 99.</p></tp:treatment-sec><tp:treatment-sec sec-type="Synonym" id="SECID0EE1AE"><title>Synonym.</title><p><tp:taxon-name><tp:taxon-name-part taxon-name-part-type="genus" reg="Decussiphycus">Decussiphycus</tp:taxon-name-part><tp:taxon-name-part taxon-name-part-type="species" reg="placenta">placenta</tp:taxon-name-part><tp:taxon-name-part taxon-name-part-type="infraspecific-rank">var.</tp:taxon-name-part><tp:taxon-name-part taxon-name-part-type="variety" reg="obtusus">obtusus</tp:taxon-name-part></tp:taxon-name> (F. Meister) Guiry &amp; Gandhi, 2019.</p></tp:treatment-sec><ref-list><ref id="B36"><mixed-citation xmlns:xlink="http://www.w3.org/1999/xlink" xlink:type="simple"><person-group><name name-style="western"><surname>Meister</surname><given-names>F</given-names></name></person-group> (<year>1932</year>) <source>Kieselalgen aus Asien.</source><publisher-name>Verlag von Gebrüder Borntraeger</publisher-name>, <publisher-loc>Berlin</publisher-loc>, <size units="page">56 pp</size>.</mixed-citation></ref></ref-list></tp:taxon-treatment>
