# Supplementary material for: ﻿Decussiphycussinensis sp. nov. (Bacillariophyceae, Mastogloiales) – a new species described from China, with comments on phylogenetic position of the genus
Source: PhytoKeys. 2025 Mar 18;254:1–19. doi: 10.3897/phytokeys.254.142654 (PMC11937899; doi:10.3897/phytokeys.254.142654)
Supplement: Supplementary material 1 — Alignment of the rbcL and SSU rRNA genes used for phylogenetic analyses in this study [file phytokeys-254-001_article-142654__-s001.txt]

>001_Achnanthes_coarctata_UTEX_FD185_HQ912458
ttaaaaacattccaaggtcctgcgactggaatcattgtagagcgtgaacgtttaaacaaatatggtgtacctttattaggtgcgacagtaaaaccaaaattaggtttgtcgggcaaaaattatggccgtgtagtttatgaagggttaaaaggtggtttagatttcttaaaagatgatgaaaacattaactcacaaccatttatgcgttggagagagcgttttttaaactgtatggaaggtattaaccgtgcttctgctgctacaggtgaagttaaaggttcttacttaaatgttactgctgcaactatggaagaagtctacaaacgtgctgcatatgctaaagaagttggttcggttgttattatgatcgacttagttatgggttatactgcaatccaaagtatcgctatctgggcgcgcgaaaacgacctgcttttacatttacaccgtgcaggtaactcaacatacgctcgtcaaaaaaatcatggtattaacttccgtgtaatttgtaaatggatgcgtatgtcaggtgtagatcatatccatgcaggtacagttgttggtaaactagaaggcgatccgttaatgattaagggtttttatgatactttacgtttaactacattagacgttaatttaccttatggtattttctttgaaatgagttgggctagtttacgtaaatgtatgcctgtggcttctggtggtatacactgtggtcaaatgcatcaattagttcactatttaggtgatgatgtaattttacaatttggtggtggtacaattggtcacccagatgggatccaagctggtgctacagctaatcgtgtagctttagaagctatgattttagctcgtaatgaaggtgctgactacttcaacaacgaagtaggccctcaaattttacgtaacgctgcaaaaacttgcggtcctttacaaacggctttagatttatggaaagaaagctcgtagttggatttgtggctggcgtgggcggcctagcactt--agtgccagcgc-tctgcccgcgtc--gccatctttgggtggaacctgtgtggcattaggttgtcgtgcaggggatgcccatcttttactgtgaaaaaattagagtgttcaaagcaggcttatgccgttgaatatattagcatggaataatgagataggaccttggtactattttgttggtttgcgcaccaaggtaatgattaatagggacagttgggggtatttgtattccattgtcagaggtgaaattcttggatttttggaagacaaactactgcgaaagcatttaccaaggatgttttcattaatcaagaacgaaagttaggggatcgaagatgattagat
>002_Achnanthes_sp._ECT3684smAchnan_KC309548
ttaaaaacattccaaggtcctgcgactggtattattgtagagcgtgaacgtttaaacaaatatggtatcccattattaggtgcgacagttaaaccaaaattaggtttatcaggcaaaaactatggacgtgtagtttttgaagggttaaaaggcggtttagatttcttaaaagatgatgaaaatattaactcacaaccatttatgcgttggagagaacgtttcttaaactgtatggaaggtattaaccgtgcttctgctgctacaggtgaagttaaaggttcttacttaaacgttaccgctgcaactatggaagaagtgtataaacgtgccgaatatgctaaagaaatcggttcgattattattatgatcgatttagttatgggttacaccgcaattcaaagtattgcgatttgggcacgtgaaaacgatatgcttttacatttacaccgtgcaggtaactcaacttatgctcgtcaaaaaaatcatggtatcaacttccgtgtaatttgtaaatggatgcgtatgtcgggtgtagatcatattcacgctggtacagtagttggtaagttagaaggtgacccattaatgattaaaggtttctatgatacattacgcttaactacattagacgtaaacttaccttatggtattttctttgaaatgacttgggctagtttacgtaaatgtatgcctgtagcttctggcggtattcactgtggccaaatgcatcaattagttcactatttaggtgatgatgtaattttacagtttggtggtggtacaattgggcatccagacggaatccaggcaggtgctacagccaatcgtgtagctttagaagctatgatcttagctcgtaatgaaggtgctgattactttaataatgaagttggtcctcaaattttacggaacgcagcaaaaacgtgtggtccgttacaaa----------------------aagctcgtagttggatttgtggctggcgcgtgcggcctagcactc--agtgccagcgc-tctgctcgcgtc--gccatctttgggtggaacctgtgtggcattaggttgtcgtgcaggggatgcccatcttttactgtgaaaaaattagagtgttcaaagcaggcttatgccgttgaatatattagcatggaataatgagataggaccttggtactattttgttggtttgcgcaccaaggtaatgattaacagggacagttgggggtatttgtattccattgtcagaggtgaaattcttggatttttggaagacaaactactgcgaaagcatttaccaaggatgttttcattaatcaagaacgaaagttaggggatcgaagatgattagat
>003_Achnanthes_brevipes_C49_FJ002137
ttaaaaactttccaaggtcctgcaactgggattattgtagagcgtgagcgtttaaacaaatatggtgtgccattattaggtgcaacagtaaaaccgaaattaggcctatctggtaaaaattatggacgtgtagtttacgaaggtttgaaaggcggtttagacttcttaaaagatgatgaaaatattaattcacaaccatttatgcgttggcgagaaagattcttaaactgtatggaaggaattaatcgagcttcagctgcaactggtgaagttaaaggttcttacttaaatgtaactgccgctactatggaagaagtatataaacgtgctgaatatgctaaagaagtaggttcggtaattattatgattgacttagtaatgggttatacagcaattcaaagtattgctatttgggctcgtgaaaatgatatgcttttacatttacatcgtgcagggaactcaacatatgctcgtcaaaaaaatcatggtattaattttcgagtaatttgcaaatggatgcgtatgtctggtgtagatcacatccatgcaggtacagttgtaggtaaattagaaggtgatcctttaatgatcaaaggtttttatgatactttaagactaacgacattagatgttaacttaccgtatggtattttcttcgaaatgacttgggc---------------------------------------------------------------------------------------------------------------------------------------------------------------------------------------------------------------------------------------------------------------------------------------------------aagctcgtagttggatttgtggctgtcgtgggcggcctagcactc--agtgccagcgc-tctgcccgcgtc--gccatccttgggtggaacctgtgtggcattaggttgtcgtgcaggggatgcccatcttttactgtgaaaaaattagagtgttcaaagcaggcttatgccgttgaatatattagcatggaataatgagataggaccttggtactattttgttggtttgcgcaccgaggtaatgattaatagggacagttgggggtattcgtattccattgtcagaggtgaaattcttggatttttggaagacgaactactgcgaaagcatttaccaaggatgttttcattaatcaagaacgaaagttaggggatcgaagatgattagat
>004_Achnanthes_sp._ECT3911Achnan_KC309547
ttaaaaactttccaaggtcctgcaactggaattattgtagaacgtgaacgtttaaacaaatacggtgtgcctttattaggtgctacagttaaaccaaaattaggattatctggtaaaaactatggtcgtgtagtgtttgagggattaaaaggcggtttagatttcttaaaagatgatgaaaatattaactcgcaaccatttatgcgttggagagagcgtttcttaaactgtatggaaggtattaaccgtgcttctgctgctacaggcgaagttaaaggttcatacttaaacgttacagcggcaactatggaagaagtgtataaacgctctgaatatgctaaagaagtcggttctattgttatcatgatcgatttagttatgggttatacagcaattcaaagtattgctttatgggctcgtgaaaacgatatgcttttacacttacaccgtgctggtaactctacatatgctcgtcaaaaaaatcatggtattaacttccgtgtaatttgtaaatggatgcgtatgtcaggtgtagatcatattcatgctggtacagtagtaggtaagctagaaggtgatccgttaatgattaaaggtttctatgatactttacgtttaacaacattagatgttaacttaccttatggtattttctttgaaatgacatgggcaagtttacgtaaatgtatgccagtagcttctggtggtattcactgtggccaaatgcatcaattagttcactatttaggtgatgatgtgattttacaattcggtggtggtacaattggtcacccagatgggattcaagctggtgcaacagctaatcgtgttgcgttagaggcaatggttttagctcgtaacgaaggtgcagattacttcaataacgaagttggtcctcaaattttacgtaacgctgcgaaaacttgtggcccattacaaacagc------------------aagctcgtagttggatttttggctgtcgcgggcttcattgcactc--agtgcaattg--tttgcctgcgtc--gccatccttgggtggaacctgtgtggcattaggttgtcgtgcaggggatgcccatcttttactgtgaaaaaattagagtgttcaaagcaggcttatgccgttgaatatattagcatggaataatgagataggaccttggtactattttgttggtttgcgcaccgaggtaatgattaacagggacagttgggggtattcgtattccattgtcagaggtgaaattcttggatttttggaagacgaactactgcgaaagcatttaccaaggatgttttcattaatcaagaacgaaagttaggggatcgaagatgattagat
>005_Achnanthes_sp._SanNic1Achnan_KC309545
ttaaaaactttccaaggtcctgcaactgggattattgtagagcgtgagcgtttaaacaaatatggtgtgccattattaggtgcaacagtaaaaccgaaattaggcctatctggtaaaaattatggacgtgtagtttacgaaggtttgaaaggcggtttagacttcttaaaagatgatgaaaatattaattcacaaccatttatgcgttggcgagaaagattcttaaactgtatggaaggaattaatcgagcttcagctgcaactggtgaagttaagggttcttacttaaatgtaactgccgctactatggaagaagtatataaacgtgctgaatatgctaaagaagtaggttcggtaattattatgattgacttagtaatgggttatacagcaattcaaagtattgctatttgggctcgtgaaaatgatatgcttttacatttacatcgtgcagggaactcaacatatgctcgtcaaaaaaatcatggtattaattttcgagtaatttgcaaatggatgcgtatgtctggtgtagatcacatccatgcaggtacagttgtaggtaaattagaaggtgatcctttaatgatcaaaggtttttatgatactttaagactaacgacattagatgttaacctaccgtatggtattttcttcgaaatgacttgggcaagtttacgtaaatgtatgcctgttgcttctggcggtattcactgtggtcaaatgcaccaattagttcactacttaggtgatgatgtaatcctacaatttggtggtggtacaattggtcatcccgacggtattcaagcaggtgctacagcaaatcgtgttgcgttagaagccatgattttagcacgtaatgagggtgctgattattttaataatgaggtaggccctcaaattttacgcaatgctgcaaaaacgtgtggtcca-----------------------------aagctcgtagttggatttgtggctgtcgtgggcggcctagcactc--agtgccagcgc-tctgcccgcgtc--gccatccttgggtggaacctgtgtggcattaggttgtcgtgcaggggatgcccatcttttactgtgaaaaaattagagtgttcaaagcaggcttatgccgttgaatatattagcatggaataatgagataggaccttggtactattttgttggtttgcgcaccgaggtaatgattaatagggacagttgggggtattcgtattccattgtcagaggtgaaattcttggatttttggaagacgaactactgcgaaagcatttaccaaggatgttttcattaatcaagaacgaaagttaggggatcgaagatgattagat
>006_Achnanthes_sp._ECT3883Achnan_KC309546
ttaaaaacattccaaggccctgccactggtattattgtagagcgtgaacgtttaaataagtacggcgtaccaatgttaggtgcaacagtaaaaccaaagttaggtttatctggcaaaaactatggtcgtgtagtttatgaaggtttgaaaggcggtttagacttcttaaaagatgatgaaaacatcaactcacaaccatttatgcgttggagagaacgtttcttaaactgtatggaaggtatcaatcgtgcttctgctgctacaggagaagttaaaggttcttacttaaacgtaactgccgcaaccatggaagaggtttacaagcgtgctgaatatgctaaagaagtcggttcaattgttatcatgatcgatttagttatgggttatacagcaattcaaagtattgccatctgggcccgtgaaaacgatatgcttttacatttacatcgtgcaggtaactcaacttatgcacgtcaaaaaaatcatggtatcaatttccgtgtaatttgtaaatggatgcgtatgtcaggtgtagatcatattcacgctgggacagtagtaggtaaactagaaggtgatcctttaatgattaaaggtttctatgatactttacgtttaacaacattagatgttaacttgccttacggtattttctttgaaatgacttgggctagtttacgtaaatgtatgccagtagcgtctggtggtattcactg------------------------------------------------------------------------------------------------------------------------------------------------------------------------------------------------------------------------------------------------------aagctcgtagttggatttgtggctgtcacggatgacctagcactc--agtgccagag--ttcggccgtgtc--gccatctttgggtggaacctgtgtggcattaggttgtcgtgcaggggatgctcatcttttactgtgaaaaaattagagtgttcaaagcaggcttatgccgttgaatatattagcatggaataatgagataggaccttggtactattttgttggtttgcgcaccaaggtaatgattaatagggacagttgggggtattcgtattccattgtcagaggtgaaattcttggatttttggaagacgaactactgcgaaagcatttaccaaggatgttttcattaatcaagaacgaaagttaggggatcgaagatgattagat
>007_Achnanthes_sp._SZCZCH113_KT943615
ttaaaaacattccaaggtcctgcgactggtattattgtagaacgtgaacgtttaaacaaatatggtgtaccattattaggtgcgacagttaaaccaaaattaggtttatcgggcaaaaactatggacgtgtagtttatgaagggttaaaaggcggtttagatttcttaaaagatgatgaaaacatcaactcacaaccatttatgcgttggagagagcgttttttaaattgtatggaaggtattaatcgtgcttccgctgctacaggtgaagttaaaggttcttacttaaacgttacggcggcaactatggaagaagtctataaacgtgctgaatacgctaaagaagttggttcagttattattatgatcgacttagttatgggttacacagcaattcaaagtattgctatttgggcacgtgagaatgatatgcttttacatttacaccgtgcaggtaactcaacatacgctcgtcaaaaaaatcatggtattaacttccgtgtcatttgtaaatggatgcgtatgtcgggtgtagatcatatccatgctggtacagtagtaggtaaactagaaggcgatcctttaatgattaaaggtttttatgacacattacgcttaacgacattagacgtaaacttaccttatggtattttctttgaaatgagctgggcta-------------------------------------------------------------------------------------------------------------------------------------------------------------------------------------------------------------------------------------------------------------------------------------------------aagctcgtagttggatttgtggctggcgcaggcggcctagcactc--agtgccagcgc-tctgcccgcgtc--gccatctttgggcggaacctgtgtggcattaggttgtcgtgcaggggatgcccatcttttactgtgaaaaaattagagtgttcaaagcaggcttatgccgttgaatatattagcatggaataatgagataggaccttggtactattttgttggtttgcgcaccaaggtaatgattaacagggacagttgggggtatttgtattccattgtcagaggtgaaattcttggatttttggaagacaaactactgcgaaagcatttaccaaggatgttttcattaatcaagaacgaaagttaggggatcgaagatgattagat
>008_Achnanthes_sp._SZCZM119_KT943616
ttaaaaactttccaaggtcctgcaactgggattattgtagagcgtgagcgtttaaacaaatatggtgtgccattattaggtgcaacagtaaaaccgaaattaggcctatctggtaaaaattatggacgtgtagtttacgaaggtttgaaaggcggtttagacttcttaaaagatgatgaaaatattaattcacaaccatttatgcgttggcgagaaagattcttaaactgtatggaaggaattaatcgagcttcagctgcaactggtgaagttaagggttcttacttaaatgtaactgccgctactatggaagaagtatataaacgtgctgaatatgctaaagaagtaggttcgatagttattatgattgacttagtaatgggttatacagcaattcaaagtattgctatttgggctcgtgaaaatgatatgcttttacatttacatcgtgcagggaactcaacatatgctcgtcaaaaaaatcatggtattaattttcgagtaatttgcaaatggatgcgtatgtctggtgtagatcacatccatgcaggtacagttgtaggtaaattagaaggtgatcctttaatgatcaaaggtttttatgatactttaagactaacgacattagatgttaacttaccgtatggtattttcttcgaaatgacttgggcgagtttacgtaaatgtatgcctgttgcttctggcggtattcactgc-----------------------------------------------------------------------------------------------------------------------------------------------------------------------------------------------------------------------------------------------------aagctcgtagttggatttgtggctgtcgtgggcggcctagcactc--agtgccagcgc-tctgcccgcgtc--gccatccttgggtggaacctgtgtggcattaggttgtcgtgcaggggatgcccatcttttactgtgaaaaaattagagtgttcaaagcaggcttatgccgttgaatatattagcatggaataatgagataggaccttggtactattttgttggtttgcgcaccgaggtaatgattaatagggacagttgggggtattcgtattccattgtcagaggtgaaattcttggatttttggaagacgaactactgcgaaagcatttaccaaggatgttttcattaatcaagaacgaaagttaggggatcgaagatgattagat
>009_Craspedostauros_alyoubii_UTKSA0083_KX981814
ttaaaaactttccaaggtccagctactggtatcattgtagaacgtgagcgtttaaataagtacgggactccattattaggtgcaacagtaaaaccaaaattaggtttatctggtaaaaattatggtcgtgtagtatttgaaggtttaaaaggtggtttagactttttaaaagatgatgaaaatattaactcacaaccatttatgcgttggcgtgagcgtttcttaaactgtatggaaggtattaaccgtgcttcagcagctacaggtgaagttaaaggttcatacttaaacgttactgctgctacaatggaagaagtaattaaacgtgcagagtacgctaaagaagttggttctatcattatcatgattgatttagttatgggttacacagcaattcaaagtattgctatttgggctcgtgaaaatgatatgattttacatttacaccgtgctggtaactctacatatgcacgtcaaaaaaatcatggtattaacttccgtgttatttgtaaatggatgcgtatgtcaggtgtagatcatattcatgctggtacagttgtaggtaaattagaaggtgatccattaatgattaaaggtttctatgatactttacgtttagcaacattaaatgtaaatttaccatatggtttattctttgaaatgccatgggcaagtttacgtaaatgtatgccagttgcatcaggtggtattcactgtggtcaaatgcatcaattagttcattacttaggtgatgatgtagtattacaatttggtggtggtacaattggtcatccagatggaatccaagccggtgcaacagctaatcgtgtagcgttagaagctatggttttagctcgtaatgaaggtgctgattatttcaataatcaagtaggccctcaaattttacgtaatgctgcaaa------------------------------------------aagctcgtagttggatgtttggcagacatggacggcctgacactt--agtgtttgtgctcctgtcgatgtc--gccatccttggtcggagcctgtgtggcattaggttgtcgcgcaggggatggccatcatttactgtgagaaaataagagtgttcaaagcaggcttatgccgttgaatttgttagcatggaataataagatagggcttcggagctattttgttggtttgcgcgctgaagtaatgattaaaaggaacagttggggacattcgtattccgctgtcagaggtgaaattcttggattttcggaagacgaacgactgcgaaagcatttgtcaaggatgttttcattaatcaagaacgaaagttaggggatcgaagatgattagat
>010_Craspedostauros_amphoroides_CCMP797_KX981815
ttaaaaacattccaaggccctgctacaggtatcattgttgaacgtgaacgtttaaacaaatatggtgttccattattaggtgccacagtaaaacctaaattaggtttatctggtaaaaactatggtcgtgtagtattcgaaggtttaaaaggtggtttagacttcttaaaagatgatgagaatattaattcgcaaccatttatgcgttggcgagaacgtttcttaaattgtatggaaggtatcaatcgtgcttcggctgctacgggtgaagttaaaggttcgtacttaaacgtaactgcatcaacaatggaagaagtttataaacgtgctgcttatgctaaagaagtaggttcaattgttattatgattgatttagtaatgggttacacagcaattcaaagtattgctatttgggctcgtgataatgatatgatcttacatttacatcgtgcaggtaactctacatatgcacgtcaaaaaaatcatggaattaatttccgtgttatttgtaagtggatgcgtatgtctggtgttgatcatattcatgccggtacagttgttggtaaattagaaggcgatcctttaatgattaaaggtttttatgatactttacgtttaacttcgttaagtgttaacttaccttatggtttattttttgaaatgccatgggctagtttacgtaaatgtttgcctgtagcttctggtggtattcactgtggtcaaatgcaccaactagttcactatttaggtgatgatgtagtattacaatttggtggtggtacaattggacatcctgatggtattcaagcaggtgcaacagcgaatcgtgttgctttagaagcaatgattttagctcgtaacgaaggtgctgattactttaataatcaagttggtccacaaattctacgcaatgcagcaaagacatgtggtcctttacaaacagcttta--------------aagctcgtagttggatttgtggcagtcaccgacggcctgacacat--agtgtttgtg--tctgttggtgtc--gccatccttgggtggaacctgtgtggcattaagttgtcgtgtaggggatgcccatcttttactgtgaaaaaattagagtgttcaaagcaggcttatgccgttgaatatattagcatggaataataagataggaccttggtactattttgttggtttgcgcaccaaggtaatgataaatagggacagttggggatattcgaaaaccattgtcagaggtgaaattcttggatttctggaagacgaactactgcgaaagcatttatcaaggatgttttcattaatcaagaacgaaagttaggggatcgaagatgattagat
>011_Craspedostauros_cf._neoconstrictus_CCMP1120_KX981817
ttaaaaacattccaaggtccagctacaggtataattgtagaacgtgagcgtttaaataagtatggtgctccattattaggtgctacagtaaaaccaaaattaggtttatctggtaaaaattatggacgtgtagtatatgaaggtttaaaaggtggtttagattttttaaaagatgatgagaatattaactctcaaccatttatgcgttggcgtgaacgttttttaaactgtatggaaggtattaaccgtgcttcagcatctacaggtgaggttaaaggttcttacttaaacgttactgctgctactatggaagaagttattaaacgtgcagagtacgctaaagaagttggttctgtaatcatcatgattgatttagttatgggttacacagctattcaaagtattgcaatctgggctcgtgaaaatgatatgattttacatttacaccgtgctggaaattcaacatatgcacgtcaaaaaaatcatggtattaacttccgtgttatttgtaagtggatgcgtatgtctggtgttgatcatattcatgctggtacagttgtaggtaaattagaaggtgatcctttaatgattaaaggtttttatgatactttacgtttaacaacattaagtgttaatttaccatatggtttattcttcgaaatgccatgggctagtttacgtaaatgtatgccagttgcttccggtggtattcactgtggtcaaatgcatcaattagttcattatttaggtgatgacgtggtattacaattcggtggtggtacaattggtcacccggatggtattcaagcaggtgctactgctaatcgtgttgctttagaagcaatgattttagcacgtaatgaaggagcggattatttcaataaccaagtaggtccacaaattttacgtaatgctgcaaaaacatgtggtccattacaaaca--------------------aagctcgtagttggatttgtggtggtccagttggcctttgctctttgagtgatagtg--ctttactggtct--gccatgtttgggtggaatctgtgtggcattaagttgtcgtgcaggggatgcccatcgtttactgtgaaaaaattagagtgttcaaagcaggcttatgcctttgaatatattagcatggaataatgagataggaccttggtactattttgttggtttgcgcactgaggtaatgattaagagggacagttgggggtatttgtattccattgtcagaggtgaaattcttggatttttggaagacaaactactgcgaaagcatttaccaaggatgttttcattaatcaagaacgaaagttaggggatcgaagatgattagat
>012_Aneumastus_albanicus_24426_MH756650
ttaaaaacattccaaggtccagcgacaggtgttattgtagaacgtgagcgtttaaacaagtatggtacgccattattaggtgctacagtaaaacctaaattaggtttatctggtaaaaactatggtcgtgtagtttatgaaggtttaaaaggtggtttagacttcttaaaagatgatgagaacattaactctcaaccattcatgcgttggagagaacgtttcttaaactgtatggaaggtattaaccgtgcttcttcagctacaggtgaagttaaaggttcatacttaaacattactgcagctactatggaagaagtttacaaacgtgctgagtatgcaaaatctgttggttcgattgttgtcatgatcgatttagttatgggttacacagcaattcaatcaattgctatttggtctcgtaacaacgacatgttattacacttacaccgtgcaggtaactctacatacgctcgtcaaaaaaatcatggtattaacttccgtgttatctgtaaatggatgcgtatgtctggtgtagatcatatccacgctggtacagttgttggtaaattagaaggtgacccgttaatgattaaaggtttctatgatagtttattattaacacacttagatgtaaacttaccttatggtcttttcttcgaaatgtcatgggctagtttacgtaaatgtatgcctgttgcttctggtggtatccactgtggtcagatgcaccaattaat---------------------------------------------------------------------------------------------------------------------------------------------------------------------------------------------------------------------------------aagctcgtagttggatttttggcggacgctgcggtccaatttggt--acttgcggtg-----------gct--gccatgcttgagtggatcctgtctggcattaggttgtcgggcaggggaggctcatcgtttactgtgaaaaaattagagtgttccaaacaggcttatgccgttgaatatattagcatggaataatgagataggactttggtactattttgttggtttgcgcaccgaagtaatgattaacagggacagttgggggtattcgtattccattgtcagaggtgaaattcttggatttctggaagacgaactactgcgaaagcatttaccaaggatgttttcattaatcaagaacgaaagttaggggatcgaagatgattagat
>013_Aneumastus_pseudoapiculatus_23779_MH756656
ttaaaaacattccaaggtccagcgacaggtgttattgtagaacgtgagcgtttaaacaagtatggtacgccattattaggtgctacagtaaaacctaaattaggtttatctggtaaaaactatggtcgtgtagtttatgaaggtttaaaaggtggtttagacttcttaaaagatgatgagaacattaactctcaaccattcatgcgttggagagaacgtttcttaaactgtatggaaggtattaaccgtgcttcttcagctacaggtgaagttaaaggttcatacttaaacattactgcagctactatggaagaagtttacaaacgtgctgagtatgcaaaatctgttggttcgattgttgtcatgatcgatttagttatgggttacacagcaattcaatcaattgctatttggtctcgtaacaacgacatgttattacacttacaccgtgcaggtaactctacatacgctcgtcaaaaaaatcatggtattaacttccgtgttatctgtaaatggatgcgtatgtctggtgtagatcatatccacgctggtacagttgttggtaaattagaaggtgacccgttaatgattaaaggtttctatgatagtttattattaacacacttagatgtaaacttaccttatggtcttttcttcgaaatgtcatgggctagtttacgtaaatgtatgcctgttgcttctggtggtatccactgtggtcagatgcaccaattaattcactacttaggtgatgacgtagtattacaatttgg---------------------------------------------------------------------------------------------------------------------------------------------------------------------------------------------------------------------------------------------------------------------------------------------------------------------------atcgtttactgtgaaaaaattagagtgttccaagcaggcttatgccgttgaatatattagcatggaataatgagataggactttggtgctattttgttggtttgcgcaccgaagtaatgattaa-agggacagttgggggtattcgtattccattgtcagaggtgaaattcttggatttctggaagacgaactactgcgaaagcatttaccaaggatgttttcattaatcaagaacgaaagttaggggatcgaagatgattagat
>014_Aneumastus_mongolotusculus_KY274429.1
ttaaaaacattccaaggtccagcgacaggtgttattgtagaacgtgagcgtttaaataaatatggtactccattattaggtgctacagtaaaacctaaattaggtttatctggtaaaaactacggtcgtgtagtttatgaaggtttaaaaggtggtttagacttcttaaaagatgatgagaatattaattctcaaccatttatgcgttggagagagcgtttcttaaactgtatggaaggtattaaccgagcttcttcagctacaggcgaagttaaaggttcatacttaaacgttactgcagctactatggaagaagtttacaaacgtgctgcgtatgcaaaagctgttggttctattgttatcatgatcgatttagtaatgggttacacagcaattcaatcaattgctctttggtctcgtgataatgacatgttattacatttacatcgtgcaggtaactcgacatacgcacgtcaaaaaaatcatggtattaacttccgtgttatctgtaaatggatgcgtatgtctggtgtagatcatatccacgctggtacagttgttggtaaattagaaggtgatcctttaatgattaaaggtttttacgatagtttattattaacgcacttagatgttaatttaccatacggtcttttcttcgaaatgtcatgggctagtttacgtaaatgtatgcctgttgcttcgggtggtatccactgtggtcaaatgcaccaaa-------------------------------------------------------------------------------------------------------------------------------------------------------------------------------------------------------------------------------------aagctcgtagttggatttttggcgggcgctgcggtccttcttggt--acttgcagtg-----------gct--gccatgcttgagtggaacctgtctggcattaggttgtcgggtaggggaggctcatcgtttactgtgaaaaaattagagtgttccaaacaggcattagccgttgaatatattagcatggaataataagataggactttggtactattttgttggtttgcgcaccgaagtaatgattaacagggacagttgggggtattcgtattccattgtcagaggtgaaattcttggatttctggaagacgaactactgcgaaagcatttaccaaggatgttttcattaatcaagaacgaaagttaggggatcgaagatgattagat
>015_Aneumastus_subapiculatus_24434_MH756665
ttaaaaacattccaaggtccagcgacaggtgttattgtagaacgtgagcgtttaaacaagtatggtacgccattattaggtgctacagtaaaacctaaattaggtttatctggtaaaaactatggtcgtgtagtttatgaaggtttaaaaggtggtttagacttcttaaaagatgatgagaacattaactctcaaccattcatgcgttggagagaacgtttcttaaactgtatggaaggtattaaccgtgcttcttcagctacaggtgaagttaaaggttcatacttaaacattactgcagctactatggaagaagtttacaaacgtgctgagtatgcaaaatctgttggttcgattgttgtcatgatcgatttagttatgggttacacagcaattcaatcaattgctatttggtctcgtaacaacgacatgttattacacttacaccgtgcaggtaactctacatacgctcgtcaaaaaaatcatggtattaacttccgtgttatctgtaaatggatgcgtatgtctggtgtagatcatatccacgctggtacagttgttggtaaattagaaggtgacccgttaatgattaaaggtttctatgatagtttattattaacacacttagatgtaaacttaccttatggtcttttcttcgaaatgtcatgggctagtttacgtaaatgtatgcctgttgcttctggtggtatccactgtggtcagatgcaccaattaat---------------------------------------------------------------------------------------------------------------------------------------------------------------------------------------------------------------------------------aagctcgtagttggatttttggcggacgctgcggtccaatttggt--acttgcggtg-----------gct--gccatgcttgagtggatcctgtctggcattaggttgtcgggcaggggaggctcatcgtttactgtgaaaaaattagagtgttccaaacaggcttatgccgttgaatatattagcatggaataatgagataggactttggtactattttgttggtttgcgcaccgaagtaatgattaacagggacagttgggggtattcgtattccattgtcagaggtgaaattcttggatttctggaagacgaactactgcgaaagcatttaccaaggatgttttcattaatcaagaacgaaagttaggggatcgaagatgattagat
>016_Aneumastus_stroesei_23685_MH756663
ttaaaaacattccaaggtccagcgacaggtgttattgtagaacgtgagcgtttaaacaaatatggtacgccattattaggtgctacagtaaaacctaaattaggtttatctggtaaaaactatggtcgtgtagtttatgaaggtttaaaaggtggtttagacttcttaaaagatgatgagaacattaactctcaaccattcatgcgttggagagaacgtttcttaaactgtatggaaggtattaaccgtgcttcttcagctacaggtgaagttaaaggttcatacttaaacattactgcagctactatggaagaagtttacaaacgtgctgattatgcaaaatctgttggttcgattgttgtcatgatcgatttagttatgggttacacagcaattcaatcaattgctatttgggctcgtaacaacgacatgttattacacttacaccgtgcaggtaactctacatacgctcgtcaaaaaaatcatggtattaacttccgtgttatctgtaaatggatgcgtatgtctggtgtagatcatatccacgcaggtacagttgttggtaaattagaaggtgacccgttaatgattaaaggtttctatgatagtttattattaacacacttagatgtaaacttaccttatggtcttttcttcgaaatgtcatgggctagtttacgtaaatgtatgcctgttgcttctggtggtatccactgtggtcagatgcaccaattaat---------------------------------------------------------------------------------------------------------------------------------------------------------------------------------------------------------------------------------aagctcgtagttggatttttggcggacgctgcggtccaatttggt--acttgcggtg-----------gct--gccatgcttgagtggatcctgtctggcattaggttgtcgggcaggggaggctcatcgtttactgtgaaaaaattagagtgttccaaacaggcttatgccgttgaatatattagcatggaataatgagataggactttggtactattttgttggtttgcgcaccgaagtaatgattaacagggacagttgggggtattcgtattccattgtcagaggtgaaattcttggatttctggaagacgaactactgcgaaagcatttaccaaggatgttttcattaatcaagaacgaaagttaggggatcgaagatgattagat
>017_Mastogloia_sp._ECT3762Masto5_KC309553
ttaaaaacattccaaggtccagcaacaggtgttgttgtagaacgtgagcgtttaaacaaatatggtactccattattaggtgctacagtaaaacctaagttaggtttatctggtaaaaactacggtcgtgtagtttatgaaggtttaaaaggtggtttagacttcttaaaagatgatgaaaacattaactctcaaccattcatgcgttggagagagcgtttcttaaactgtatggaaggtattaaccgtgcttcatcagctacaggtgaagttaaaggttcatacttaaacattactgcaggtactatggaagaagtatacaaacgtgctgagtatgctaaatctgttggttctgtaattgtaatgatcgatttagttatgggttatacagcaattcaatcaattgctctttgggctcgtgacaacgatatgttattacacttacaccgtgcgggtaactctacatacgctcgtcaaaaaaaccatggtatcaacttccgtgttatctgtaaatggatgcgtatgtctggtgtagaccatatccacgctggtacagttgttggtaaattagaaggtgatccattaatgattaaaggtttctacgatactttattattaacacacttagatgttaacttaccttgtggtcttttcttcgaaatgtcatgggctagtttacgtaagtgtatgcctgttgcctctggtggtatccactgtggtcaattgcaccaa--------------------------------------------------------------------------------------------------------------------------------------------------------------------------------------------------------------------------------------aagctcgtagttgaatttgtggtggatgttttgtccagcgcagttaagcagttggtg-----------tct--gccattattgagtggatatagtctggcattaggttgtcaggctgcagatgctcgtcgtttactgtgaaaaaaatagagtgttccacacaggcgcttgctcttgcatatattagcatggaataatgagataggactttgacactattttgttggtttgtgcgttgaagtaatggttaacaggaacagttgggggcatttgtattccattgtcagaggtgaaattcttggatttctggaagactaacaattgcgaaagcatttgccaaggatgttttcattaatcaagaacgaaagttaggggatcgaagatgattagat
>018_Mastogloia_sp._11IV18-2A_Masto-E1_OP297449
ttaaaaacattccaaggtccagcaacaggtgttattgtagaacgtgaacgtttaaacaaatacggtactccattattaggtgctacagtaaaacctaaattaggtttatctggtaaaaactatggtcgtgtagtttacgaaggtttaaaaggtggtttagacttcttaaaagatgatgaaaatatcaactctcaaccatttatgcgttggagagagcgtttcttaaactgtatggaaggtattaatcgtgctgcttcagctacaggtgaagttaaaggttcatacttaaatattactgcaggtactatggaagaagtttacaaacgtgctgagtacgcaaaatctgttggttcgatcatcgtgatgatcgatttagttatgggttacacagcgattcaatcaattgctctttgggctcgtgaaaatgatatgttattacatttacaccgtgcgggtaactctacatatgctcgtcaaaaaaatcatggtattaatttccgtgttatttgtaaatggatgcgtatgtctggtgtggatcatattcatgctggtacagttgttggtaaattagaaggtgatccgttaatgattaaaggtttctatgacactttattattaacacacttagacgttaacttaccttacggtcttttctttgaaatgtcatgggcaagtttacgtaagtgtatgcctgttgcttctggtggtattcactgtggtcagatgcatcaattaattcactatttaggtgatgatgtggtattacaatttggtggtggtacaattggtcaccctgatggtattcaggcaggtgctacagctaaccgtgttgctttagaagctatggtattagctcgtaatgaaggtgcagattattttaacagtgagattggtccacaaattttacgcgatgctgctaaaacatgtggtccatt------------------------a--aagctcgtagttgaatttttggcggatgccgctgtccaatttggt--acttgcggtg-----------gct--gccatgtttgggtggaacctgtctggcattaggttgtcgagcaggggaggctcatcgtttactgtgaaaaaattagagtgttccaaacaggcttatgccgttgaatatattagcatggaataatgagataggactttggtactattttgttggtttgcgtaccggagtaatgattaacagggacagttgggggtattcgtattccattgtcagaggtgaaattcttggatttctggaagacgaactactgcgaaagcatttaccaaggatgttttcattaatcaagaacgaaagttaggggatcgaagatgattagat
>019_Mastogloia_sp._KSA2016-44_Masto-A37_MH064102
ttaaaaacgttccaaggtccagcaacaggtgttattgtagaacgtgaacgtttaaacaaatacggtactccattattaggtgctacagtaaaacctaaattaggtttatctggtaaaaactacggtcgtgtagtttatgaaggtttaaaaggtggtttagacttcttaaaagatgatgagaacattaactctcaaccatttatgcgttggagagagcgtttcttaaactgtatggaaggtattaaccgtgcttgttcagctacaggtgaagttaaaggttcatacttaaatattactgcaggtactatggaagaagtttacaaacgtgctgagtatgcaaaatctgttggttctattattgtaatgatcgatttagttatgggttatacagcgattcagtctatcgctctttgggctcgtgacaacgatatgttattacacttacaccgtgcaggtaactctacatatgcccgtcaaaaaaatcacggtattaacttccgtgttatctgtaaatggatgcgtatgtctggtgtagatcatatccacgctggtacagttgttggtaaattagaaggtgaccctttaatgattaaaggtttctacgatactttattattaacacacttagatgttaacttaccatacggtcttttcttcgaaatgtcatgggctagtttacgtaagtgtatgcctgttgcttctggtggtattcact--------------------------------------------------------------------------------------------------------------------------------------------------------------------------------------------------------------------------------------------------------------------------------------------------------------------------------------------------------------------------------------------------------------------------------------------------------------------------------------------------------------------------------------------------------------------------------------------------------------------------------------------------------------
>020_Mastogloia_sp.__SA17_Masto-C1_MH064101
ttaaaaacattccaaggtccagctacaggtgttattgtagagcgtgaacgtttaaacaaatacggtactccattattaggtgctacagtaaaaccgaaattaggtttatctggtaaaaactatggtcgtgtagtttatgaaggtttaaaaggtggtttagatttcttaaaagatgatgagaatattaactcacaaccatttatgcgttggagagagcgtttcttatactgtatggaaggtattaaccgtgctgcatcagcaacaggtgaaattaaaggttcatacttaaacatcaccgcaggtactatggaagaagtatacaaacgtgctgagtatgctaaagctgttggttctgtaattgtgatgatcgatttagttatgggttacacagcgattcaatcgattgctctttgggctcgtgataacgatatgcttttacatttacaccgtgcaggtaactctacttatgcacgtcaaaaaaatcatggtattaacttccgtgttatctgtaaatggatgcgtatgtctggtgtagatcatattcatgctggtacagttgttggtaaattagaaggtgatccattaatgattaaaggtttctacgatactttattattaacacatttagacgttaacttaccatacggtattttcttcgaaatgtcttgggctagtttacgtaagtgtatgcctgttgcttctggtggtattcattgtggtcaaatgcaccaattaattcactatttaggtgatgatgtagtattacaatttggtggtggtacaattggtcaccctgatggtatccaagcaggtgctacagctaaccgtgttgctttagaagcaatggttttagctcgtaacgaaggtgcggactatttcaatagtgatattggtccacaaattttacgtgatgctgctaaaacatgcggtcc------------------------------aagctcgtagttgaatttgtggttgcagaatctttccatttggga--agaggttgct-----------gtt--gccatccatgagataagctggtttggcattaggttgttaaggtagttgagtttgtattttactgtgaagaaagtagagtgttctacacaggcgatagctgttggataaaatagcatggaataatggagtaagactgtggtgctattttgttggtttgtgcattgctgtaatgattaaaagggatagttgggggtatatgtattccattgtcagaggtgaaattcttggatttctggaagacgaacgaatgcgaaagcatttaccaaggatgttttcattaatcaagaacaaaagttaggggatcgaagatgattagat
>021_Mastogloia_recta_KY274427.1
ttaaaaacattccaaggtccagcaacgggtgttattgtagagcgtgaacgtttaaacaaatatggtactccattattaggtgctacagtaaaaccaaaattaggtttatctggtaaaaactacggtcgtgtagtttatgaaggtttaaaaggtggtttagatttcttaaaagatgatgaaaacattaactctcaaccatttatgcgttggagagagcgtttcttatactgtatggaagggattaaccgtgcttcttcagctacaggcgaagttaaaggttcatacctaaatgttactgcaggaactatggaagaagtttataagcgtgcagcatatggaaaagctgttggttctgtaattatcatgattgatttagttatgggttacacggcaattcaatcaattgcgtactgggctcgtgaaaacgatatgattttacacttacaccgtgctggtaactctacttatgcgcgtcaaaaaaaccatggtattaatttccgtgttatttgtaagtggatgcgtatgtcaggtgtagatcatatccatgcagggacagttgttggtaaattagaaggtgatccattaatgattaaaggtttctacgacact-----------------------------------------------------------------------------------------------------------------------------------------------------------------------------------------------------------------------------------------------------------------------------------------------------------------------------------------------------------------aagctcgtagttgaatttgtggtggaatctgcggtccaactgtgt--acttgcagtg-----------cct--gccatctttcagtggagcttgtctggcattaggttgttgggcaggggatactgatcgtttactgtgaagaaattagagtgttccaaacaggcttatgccgttgaatatgttagcatggaataatgagataggacttgggtgctattttgttggtttgcgtaccaaagtaatgattaacagggacggatgggggtattcgtattccactgtcagaggtgaaattcttggatttccggaagacgaactactgcgaaagcatttaccaaggatgttttcattaatcaagaacgaaagttaggggatcgaagatgattagat
>022_Tetramphora_chilensis__8531-Amph132_KU665639
ttaaaaacattccaaggtcctgcaacaggtgttattgtagagcgtgaacgtttaaataaatatggtatgccattattaggtgcaacagtaaaacctaagttaggattatctggaaaaaattatggtcgtgtagtttatgaaggtttaaaaggtggtttagactttttaaaagatgatgaaaacattaattctcaaccattcatgcgttggagagaacgttttttaaactgtatggaaggtatcaatcgtgcttcagcagcaacaggtgaagttaaaggttcatacctaaatgtaactgcagcgactatggaagaagtttacaaacgtgctcaatatgctaaatcagttggttctgtaattatcatgatcgacttagttatgggttatactgcaatccaaagtatagctatttggtctcgtgaaaacgatatgattcttcatttacaccgcgcaggaaattctacatacgctcgtcaaaaaaaccatggtattaacttccgtgttatttgtaaatggatgcgtatgtctggtgtagatcatattcatgctggtacagttgttggtaaattagaaggtgaccctttaatgattcgtggtttttatgatactttattattaacacatttagatgttaacttaccatacggtatcttctttgaaatgtcatgggctagtttacgtaaatgtatgcctgttgcatcaggtggtattcactgtggtcaaatgcatcaattagttcattatttaggtgatgatgtagttttacaatttggtggtggtacaattggtcacccagacggtattcaagcaggtgcaacagctaaccgagttgcgttagaatcaatggtattagctcgtaacgaaggtgctgattactttaataatgaaattggtcctcaaattttacgtgatgctgctaaaacatgtggtccattacaaacagctttagatttatggaaa--aagctcgtagttgaattt------------------------------------gtt-----------gg----ccatccttgggtggatcctgtgtggcattaggttgtcgtgcaggagattcccatcgtttactgtgagaaaattagagtgttcaaagcaggcttatgccgttgaatatgttagcatggaataatgagataggacctcggtactattttgttggtttgcgcaccgaggtaatgattaatagggacagttgggggtattcgtattccattgtcagaggtgaaattcttggatttctggaagacgaactactgcgaaagcatttaccaaggatgttttcattaatcaagaacgaaagttaggggatcgaagatgattagat
>023_Tetramphora_securicula_6904-AMPH046_KJ463470.1
ttaaaaacgttccaaggtcctgctactggtgttattgtagaacgtgagcgtttaaacaaatatggtatcccattattaggtgcgacagtaaaacctaaattaggtttatctggtaaaaactacggtcgtgtagtttttgaaggtttaaaaggtggtttagactttttaaaagatgatgaaaacattaactctcaaccattcatgcgttggagagaacgtttcttaaactgtatggaaggtatcaaccgtgctgtatctgcaacaggtgaagttaaaggttcatacttaaacattactgctggtactatggaagaactatacaaacgtggtgaatacgctaaagcagtaggttctatcattgttatgatcgatttagttatcggttatacagcaattcaaagtgctgctatttgggctcgcgaaaatgatatgcttcttcacttacatcgtgctggtaattctacatatgctcgtcaaaaaaatcatggtattaatttccgtgttatttgtaaatggatgcgtatgtctggtgtagatcacatccatgctggtacagttgtaggtaaattagaaggtgatcctttaatgattcgtggtttctacgacacattattattaactcatttagatgttaatttaccatgtggtcttttcttcgaaatgtcatgggctagtttacgtaaatgtatgcctgtagcatcaggtggtattcactgtggtcaaatgcaccaattaattcactatttaggtgatgatgttgtattacaattcggtggtggtacaattggtcacccagatggtattcaagcaggtgctactgcaaaccgtgttgctttagaagcaatggtattagctcgtaatgaaggtgctgactacttcaacagtgatattggtcctcaaattttacgtgatgctgctaaaacatgtggtccattacaaacagctttagatttatggaaa--aagctcgtagttggattt------------------------------------gtg-----------gag--cccatccttgggcggagcctgtgtggcattaggttgtcgcgcaggggatgctcatcgtttactgtgaaaaaattagagtgttcaaagcaggcttacgccgttgaatatattagcatggaataatgagataggaccttggtactattttgttggtttgcgcaccgaggtaatgattaatagggacagttgggggtattcgtattccattgtcagaggtgaaattcttggatttctggaagacgaactactgcgaaagcatttaccaaggatgttttcattaatcaagaacgaaagttaggggatcgaagatgattagat
>024_Tetramphora_sulcata_isolate_7306-AMPH083_KJ463470.1
ttaaaaacattccaaggtccagctacaggggttgttgtagaacgtgagcgtttaaataaatatggtatcccattattaggtgcaacagtaaaacctaaattaggtttatctggtaaaaactacggtcgtgtagtttatgaaggtttaaaaggtggtttagacttcttaaaagatgatgaaaacattaactctcaaccattcatgcgttggagagagcgtttcttaaattgtatggaaggtattaaccgtgctgtatcagctacaggtgaagttaaaggttcatacttaaacatcactgcaggtactatggaagaaatgtataaacgtgctgagtacgctaaagcagtaggttctatcattgttatgatcgatttagttatcggttatactgcaattcaaagtgctgctatttgggctcgtgaaaacgatatgcttcttcacttacaccgtgcaggtaactctacatacgctcgtcaaaaaaatcatggtattaacttccgtgttatttgtaaatggatgcgtatgtctggtgtagatcatatccacgctggtacagttgttggtaaattagaaggtgatcctttaatgatccgtggtttctacgacagtttattattaacacatttagatgttaacttaccatgtggtattttcttcgaaatgtcatgggctagtttacgtaaatgtatgcctgttgcatctggtggtatccactgtggtcaaatgcaccaattaattcactatttaggtgatgacgttgtattacaatttggtggtggtacaattggtcacccagatggtattcaagcaggtgctactgcaaaccgtgttgctttagaagcaatggttttagctcgtaacgaaggtgctgattactttaacagtgatatcggtcctcaaatcttacgtgatgctgctaaaacatgtggcccattacaaacagctttagatttatggaaa--aagctcgtagttggattt------------------------------------gtg-----------gct--tccatccttgagctgtacccgtgtggcattaggttgtcgtgcgggtgaggcccatcgtttactgtgaaaaaattagagtgttcaaagcaggcttatgccattgaatatattagcatggaataatgagataggaccctggtactattttgttggtttgtgtactgaggtaatgattaatagggacagttgggggtattcgtattccattgtcagaggtgaaattcttggatttctggaagacgaaccactgcgaaagcatttaccaaggatgttttcattaatcaagaacgaaagttaggggatcgaagatgattagat
>025_Decussiphycus_sinensis_Ca68
ttaaaaacattccaaggtcctgcaacaggtgttattgtagaacgtgagcgtttaaataaatatggtactccattattaggtgctacagtaaaacctaaattaggtttatctggtaaaaattatggtcgtgtagtttacgaaggtttaaaaggtggtttagacttcttaaaagatgatgaaaacattaactctcaaccatttatgcgttggagagaacgtttcttaaactgtatggaaggtattaaccgtgcagcttctgccacaggtgaagttaaaggttcatacttaaacatcactgcaggtaacatggaagaagtttacaaacgtgctgaatatgcgaaagctgcaggttcgataattgttatgatcgacttagtaatgggttacactgcaattcaaagtgccgctatttggtctcgtgaaaatgatatgatcttacatttacaccgtgcaggtaactctacatacgctcgtcaaaaaaatcacggtattaacttccgcgttatttgtaaatggatgcgtatgtctggtgttgaccatatccacgctggtacagttgttggtaaattagaaggtgatccgttaatgattaaaggtttctacgatactttattattaacacatttagatgttaacttaccttatggtattttcttcgaaatgtcatgggctagtttacgtaaatgtatgcctgttgcttcaggtggtattcattgtggtcaaatgcatcaattaattcattacttaggtgatgacgtagtattacaatttggtggtggtacaattggtcacccagatggtattcaagcaggtgcaacagctaaccgtgttgctttagaagcaatggtattagctcgtaacgaaggtgcagactattttaatagtgaaattggtccacaaattttacgtgatgctgctaaaacatgtggtcctttacaaacagctttagatttatggaaagaaagctcgtagttggatttgtgggtgcctttgttgtcctaactggt--atcgacaagg-----------gac--cccatccttggtcggattctgtctggcattaggttgttgggcagaggatgtccatcgtttactgtgaaaaaattagagtgttccaaacaagcttaggctgttgcatatattagcatggaataatgagataggactgctgtgctattttgttggtttgcgcgcggaagtaatgattaaaagggacagttgggggtattcgtattccactgtcagaggtgaaattcttggatttctggaagacgaactactgcgaaagcatttaccaaggatgttttcattaatcaagaacgaaagttaggggatcgaagatgattagat
>026_Thalassiosira_minima_CCMP990_DQ514797.1
ttaaaaacattccaaggtcctgctacaggtatcgttgtagaacgtgaacgtttaaacaaatatggtactccattattaggtgcaactgtaaaacctaaattaggtttatctggtaaaaactacggtcgtgtagtttacgaaggtttaaaaggtggtttagacttcttaaaagatgatgaaaacattaactctcaaccattcatgcgttggagagagcgtttcttaaactgtttagaaggtattaaccgtgcatcagctgcaactggtgaagttaaaggttcttacttaaacattacagctgcaactatggaagaagtatacaaacgtgctgagtatgctaaagctatcggttctgtaattgttatgatcgatttagttatgggttacactgcaattcaatcaattgcatactgggctcgtgaaaacgatatgcttttacacttacaccgtgctggtaactctacttacgctcgtcaaaagaaccatggtattaacttccgtgttatctgtaaatggatgcgtatgtcaggtgtagatcacatccacgctggtacagttgtaggtaaattagaaggtgatcctttaatgattaaaggtttctacgatatcttacgtttaactgaattagaagttaacttaccttacggtatcttcttcgaaatggattgggctagtttacgtcgttgtatgccagtagcttctggtggtatccactgtggtcaaatgcaccaattaattcactacttaggtgatgatgttgtattacaattcggtggtggtactattggtcaccctgatggtatccaagctggtgctacagcaaaccgtgttgctttagaagcaatggtattagctcgtaacgaaggtgttgattacttcaacaaccaagtaggtcctcaaatcttacgtgatgcagctaaaacatgtggtcctttacaaacagctttagatttatggaaagaaagctcgtagttggatttctggcaggaatgagtggccacacacaa--tgtgtgtgag--cttactcgtttc--gccatccttggtgagatcctatttggcattaagttgtcgggtaggggataaccatcgtttactgtgaaaaaattagagtgtttaaagcaggcttatgccgttgaatatattagcatggaataataagataggactttggatctattttgttggtttgcgagtcaaagtaatgattaatagggacagttgggggtattcgtatttcattgtcagaggtgaaattcttggatttctgaaagacgaactactgcgaaagcatttaccaaggatgttttcattaatcaagaacgaaagttaggggatcgaagatgattagat
>027_Skeletonema_menzellii_CCMP787_DQ514821.1
ttaaaaacattccaaggtcctgctacaggtatcgttgtagaacgtgaacgtttaaacaaatatggtactccattattaggtgcaactgtaaaacctaaattaggtctttctggtaaaaactatggtcgtgtagtttatgaaggtttaaaaggtggtttagacttcttaaaagatgatgaaaacattaactctcaaccattcatgcgttggagagaacgtttcttaaactgtatggaaggtattaaccgtgcatcagctgcaactggtgaagttaaaggttcttacttaaacattacagctgcaacaatggaagaagtatacaaacgtgctgagtatgctaaagctgttggttctatcgttgttatgatcgatttagtaatgggttacactgcaattcaatcaattgcattatgggctcgtgaaaatgatatgttattacacttacaccgtgctggtaactctacatacgctcgtcaaaagaatcatggtattaacttccgtgttatctgtaaatggatgcgtatgtctggtgtagatcacatccacgctggtacagttgttggtaagttagaaggtgatcctttaatgattaaaggtttctacgatatcttacgtttaactgaattagaagttaacttaccttacggtatcttctttgaaatggattgggctagtttacgtcgttgtatgccagtagcttctggtggtatccactgtggtcaaatgcaccaattaattcactatttaggtgatgatgttgtattacaattcggtggtggtacaattggtcaccctgatggtatccaagctggtgctacagcaaaccgtgttgctttagaatcaatggtattagctcgtaacgaaggtgttgattacttcaacccacaagtaggtcctcaaatcttacgtgatgcagctaaaacatgtggtcctttacaaacagctttagatttatggaaagaaagctcgtagttggatttctggcaggagggaccggtcacgcactc--tgtgtgtgaa--cttggctccctctggccatccttggggagatcctgtttggcattaagttgtcgggcaggggatacccatcgtttactgtgaaaaaattagagtgtttaaagcaggcttatgccgttgaatatattagcatggaataataagataggacttcggaactattttgttggtttgcgttacgaagtaatgattaatagggacagttgggggtattcgtatttcgttgtcagaggtgaaattcttggatttccgaaagacgaactactgcgaaagcatttaccaaggatgttttcattaatcaagaacgaaagttaggggatcgaagatgattagat
>028_Stephanodiscus_hantzschii_WTC21_DQ514842.1
ttaaaaacattccaaggccctgctacaggtatcgttgtagagcgtgaacgtttaaacaaatatggtactcctttattaggtgctactgtaaaacctaaattaggtctttctggtaaaaactacggtcgtgtagtttatgaaggtttaaaaggtggtttagacttcttaaaagatgatgaaaacattaactctcaaccatttatgcgttggagagaacgtttcttaaattgtttagaaggtattaaccgtgcatctgctgcaactggtgaagttaaaggttcttacttaaacatcactgctgctacgatggaagaagtatacaaacgtgctgagtatgctaaagcaatcggttctgtagttgttatgatcgatttagttatgggttatactgcaattcaatcaattgcatactgggctcgtgaaaatgatatgcttttacatttacaccgtgctggtaactctacttacgcgcgtcaaaaaaaccatggtattaacttccgcgttatctgtaaatggatgcgtatgtcaggtgtagatcacatccacgctggtacagttgttggtaaattagaaggtgatcctttaatgattaaaggtttctacgatgtattacgtttaactgaattagaagttaacttaccttttggtatcttcttcgaaatggattgggctagtttacgtcgttgtatgccagtagcttctggtggtatccactgtggtcaaatgcatcaattaattcactatttaggtgatgatgttgtattacaattcggtggtggtactattggtcaccctgatggtatccaagctggtgctacagcaaaccgcgttgctttagaagcaatggtattagctcgtaacgaaggatctgattacttcaataaccaagtaggtcctcaaatcttacgtgatgcagctaaaacatgtggtcctttacaaacagctttagatttatggaaagaaagctcgtagttggatttctggcaggagcgaccggtcgcgcacta--tgtgcgtgaa--cttggctgtctctggccatccttggggagatcctgtttggcattaagttgtcgggcaggggatacccatcgtttactgtgaaaaaattagagtgtttaaagcaggcttatgccgttgaatatattagcatggaataataagataggacttcggaactattttgttggtttgcgttacgaagtaatgattaatagggacagttgggggtattcgtattccgttgtcagaggtgaaattcttggatttccggaagacgaactactgcgaaagcatttaccaaggatgttttcattaatcaagaacgaaagttaggggatcgaagatgattagat
>029_Stephanodiscus_minutulus_Y98-1_DQ514844.1
ttaaaaacattccaaggtcctgctacaggtatcgttgtagagcgtgaacgtttaaacaaatatggtactcctttattaggtgctactgtaaaacctaaattaggtctttctggtaaaaactacggtcgtgtagtttatgaaggtttaaaaggtggtttagacttcttaaaagatgatgaaaacattaactctcaaccatttatgcgttggagagaacgtttcttaaattgtttagaaggtattaaccgtgcatctgctgcaactggtgaagttaaaggttcttacttaaacatcactgctgctacgatggaagaagtatacaaacgtgctgagtatgctaaagcaatcggttctgtagttgttatgatcgatttagttatgggttatactgcaattcaatcaattgcatactgggctcgtgaaaatgatatgcttttacatttacaccgtgctggtaactctacttacgcgcgtcaaaaaaaccatggtattaacttccgcgttatctgtaaatggatgcgtatgtcaggtgtagatcatatccacgctggtacagttgttggtaaattagaaggtgatcctttaatgattaaaggtttctacgatgtattacgtttaactgaattagaagttaacttaccttttggtatcttcttcgaaatggattgggctagtttacgtcgttgtatgccagtagcttctggtggtatccactgtggtcaaatgcatcaattaattcactatttaggtgatgatgttgtattacaattcggtggtggtactattggtcaccctgatggtatccaagctggtgctacagcaaaccgcgttgctttagaagcaatggtattagctcgtaacgaaggatctgattacttcaataaccaagtaggtcctcaaatcttacgtgatgcagctaaaacatgtggtcctttacaaacagctttagatttatggaaagaaagctcgtagttggatttctggcaggagcgaccggtcgcgcactc--tgtgcgtgaa--cttggctgtctctggccatccttggggagatcctgtttggcattaagttgtcgggcaggggatacccatcgtttactgtgaaaaaattagagtgtttaaagcaggcttatgccgttgaatatattagcatggaataataagataggacttcggaactattttgttggtttgcgttacgaagtaatgattaatagggacagttgggggtattcgtattccgttgtcagaggtgaaattcttggatttccggaagacgaactactgcgaaagcatttaccaaggatgttttcattaatcaagaacgaaagttaggggatcgaagatgattagat
