# Supplementary material for: ﻿Decussiphycussinensis sp. nov. (Bacillariophyceae, Mastogloiales) – a new species described from China, with comments on phylogenetic position of the genus
Source: PhytoKeys. 2025 Mar 18;254:1–19. doi: 10.3897/phytokeys.254.142654 (PMC11937899; doi:10.3897/phytokeys.254.142654)
Supplement: Supplementary material 2 — The Bayesian phylogenetic topology for the rbcL and SSU rRNA genes tree [file phytokeys-254-001_article-142654__-s002.txt]

#NEXUS
[Sequence: 001_Achnanthes_coarctata_UTEX_FD185_HQ912458	Length:	:1353]
[Sequence: 002_Achnanthes_sp._ECT3684smAchnan_KC309548	Length:	:1353]
[Sequence: 003_Achnanthes_brevipes_C49_FJ002137	Length:	:1353]
[Sequence: 004_Achnanthes_sp._ECT3911Achnan_KC309547	Length:	:1353]
[Sequence: 005_Achnanthes_sp._SanNic1Achnan_KC309545	Length:	:1353]
[Sequence: 006_Achnanthes_sp._ECT3883Achnan_KC309546	Length:	:1353]
[Sequence: 007_Achnanthes_sp._SZCZCH113_KT943615	Length:	:1353]
[Sequence: 008_Achnanthes_sp._SZCZM119_KT943616	Length:	:1353]
[Sequence: 009_Craspedostauros_alyoubii_UTKSA0083_KX981814	Length:	:1353]
[Sequence: 010_Craspedostauros_amphoroides_CCMP797_KX981815	Length:	:1353]
[Sequence: 011_Craspedostauros_cf._neoconstrictus_CCMP1120_KX981817	Length:	:1353]
[Sequence: 012_Aneumastus_albanicus_24426_MH756650	Length:	:1353]
[Sequence: 013_Aneumastus_pseudoapiculatus_23779_MH756656	Length:	:1353]
[Sequence: 014_Aneumastus_mongolotusculus_KY274429.1	Length:	:1353]
[Sequence: 015_Aneumastus_subapiculatus_24434_MH756665	Length:	:1353]
[Sequence: 016_Aneumastus_stroesei_23685_MH756663	Length:	:1353]
[Sequence: 017_Mastogloia_sp._ECT3762Masto5_KC309553	Length:	:1353]
[Sequence: 018_Mastogloia_sp._11IV18-2A_Masto-E1_OP297449	Length:	:1353]
[Sequence: 019_Mastogloia_sp._KSA2016-44_Masto-A37_MH064102	Length:	:1353]
[Sequence: 020_Mastogloia_sp.__SA17_Masto-C1_MH064101	Length:	:1353]
[Sequence: 021_Mastogloia_recta_KY274427.1	Length:	:1353]
[Sequence: 022_Tetramphora_chilensis__8531-Amph132_KU665639	Length:	:1353]
[Sequence: 023_Tetramphora_securicula_6904-AMPH046_KJ463470.1	Length:	:1353]
[Sequence: 024_Tetramphora_sulcata_isolate_7306-AMPH083_KJ463470.1	Length:	:1353]
[Sequence: 025_Decussiphycus_sinensis_Ca68	Length:	:1353]
[Sequence: 026_Thalassiosira_minima_CCMP990_DQ514797.1	Length:	:1353]
[Sequence: 027_Skeletonema_menzellii_CCMP787_DQ514821.1	Length:	:1353]
[Sequence: 028_Stephanodiscus_hantzschii_WTC21_DQ514842.1	Length:	:1353]
[Sequence: 029_Stephanodiscus_minutulus_Y98-1_DQ514844.1	Length:	:1353]
BEGIN DATA;
	DIMENSIONS NTAX=29 NCHAR=1353;
	FORMAT DATATYPE=DNA INTERLEAVE=NO GAP=-;
	MATRIX
	001_Achnanthes_coarctata_UTEX_FD185_HQ912458	TTAAAAACATTCCAAGGTCCTGCGACTGGAATCATTGTAGAGCGTGAACGTTTAAACAAATATGGTGTACCTTTATTAGGTGCGACAGTAAAACCAAAATTAGGTTTGTCGGGCAAAAATTATGGCCGTGTAGTTTATGAAGGGTTAAAAGGTGGTTTAGATTTCTTAAAAGATGATGAAAACATTAACTCACAACCATTTATGCGTTGGAGAGAGCGTTTTTTAAACTGTATGGAAGGTATTAACCGTGCTTCTGCTGCTACAGGTGAAGTTAAAGGTTCTTACTTAAATGTTACTGCTGCAACTATGGAAGAAGTCTACAAACGTGCTGCATATGCTAAAGAAGTTGGTTCGGTTGTTATTATGATCGACTTAGTTATGGGTTATACTGCAATCCAA…
	002_Achnanthes_sp._ECT3684smAchnan_KC309548	TTAAAAACATTCCAAGGTCCTGCGACTGGTATTATTGTAGAGCGTGAACGTTTAAACAAATATGGTATCCCATTATTAGGCGCGACAGTTAAACCAAAATTAGGTTTATCAGGCAAAAACTATGGACGTGTAGTTTTTGAAGGGTTAAAAGGCGGTTTAGATTTCTTAAAAGATGATGAAAATATTAACTCACAACCATTTATGCGTTGGAGAGAACGTTTCTTAAACTGTCTGGAAGGTATTAACCGTGCTTCTGCTGCTACAGGTGAAGTTAAAGGTTCTTACTTAAACGTTACCGCTGCAACTATGGAAGAAGTGTATAAACGTGCCGAATATGCTAAAGAAATCGGTTCGATTATTATTATGATCGATTTAGTTATGGGTTACACCGCAATTCAA…
	003_Achnanthes_brevipes_C49_FJ002137	TTAAAAACTTTCCAAGGTCCTGCAACTGGGATTATTGTAGAGCGTGAGCGTTTAAACAAATATGGTGTGCCATTATTAGGTGCAACAGTAAAACCGAAATTAGGCCTATCTGGTAAAAATTATGGACGTGTAGTTTACGAAGGTTTGAAAGGCGGTTTAGACTTCTTAAAAGATGATGAAAATATTAATTCACAACCATTTATGCGTTGGCGAGAAAGATTCTTAAACTGTATGGAAGGAATTAATCGAGCTTCAGCTGCAACTGGTGAAGTTAAAGGTTCTTACTTAAATGTAACTGCCGCTACTATGGAAGAAGTATATAAACGTGCTGAATATGCTAAAGAAGTAGGTTCGGTAATTATTATGATTGACTTAGTAATGGGTTATACAGCAATTCAA…
	004_Achnanthes_sp._ECT3911Achnan_KC309547	TTAAAAACTTTCCAAGGTCCTGCAACTGGAATTATTGTAGAACGTGAACGTTTAAACAAATACGGTGTGCCTTTATTAGGTGCTACAGTTAAACCAAAATTAGGATTATCTGGTAAAAACTATGGTCGTGTAGTGTTTGAGGGATTAAAAGGCGGTTTAGATTTCTTAAAAGATGATGAAAATATTAACTCGCAACCATTTATGCGTTGGAGAGAGCGTTTCTTAAACTGTATGGAAGGTATTAACCGTGCTTCTGCTGCTACAGGCGAAGTTAAAGGTTCATACTTAAACGTTACAGCGGCAACTATGGAAGAAGTGTATAAACGCTCTGAATATGCTAAAGAAGTCGGTTCTATTGTTATCATGATCGATTTAGTTATGGGTTATACAGCAATTCAA…
	005_Achnanthes_sp._SanNic1Achnan_KC309545	TTAAAAACTTTCCAAGGTCCTGCAACTGGGATTATTGTAGAGCGTGAGCGTTTAAACAAATATGGTGTGCCATTATTAGGTGCAACAGTAAAACCGAAATTAGGCCTATCTGGTAAAAATTATGGACGTGTAGTTTACGAAGGTTTGAAAGGCGGTTTAGACTTCTTAAAAGATGATGAAAATATTAATTCACAACCATTTATGCGTTGGCGAGAAAGATTCTTAAACTGTATGGAAGGAATTAATCGAGCTTCAGCTGCAACTGGTGAAGTTAAGGGTTCTTACTTAAATGTAACTGCCGCTACTATGGAAGAAGTATATAAACGTGCTGAATATGCTAAAGAAGTAGGTTCGGTAATTATTATGATTGACTTAGTAATGGGTTATACAGCAATTCAA…
	006_Achnanthes_sp._ECT3883Achnan_KC309546	TTAAAAACATTCCAAGGCCCTGCCACTGGTATTATTGTAGAGCGTGAACGTTTAAATAAGTACGGCGTACCAATGTTAGGTGCAACAGTAAAACCAAAGTTAGGTTTATCTGGCAAAAACTATGGTCGTGTAGTTTATGAAGGTTTGAAAGGCGGTTTAGACTTCTTAAAAGATGATGAAAACATCAACTCACAACCATTTATGCGTTGGAGAGAACGTTTCTTAAACTGTATGGAAGGTATCAATCGTGCTTCTGCTGCTACAGGAGAAGTTAAAGGTTCTTACTTAAACGTAACTGCCGCAACCATGGAAGAGGTTTACAAGCGTGCTGAATATGCTAAAGAAGTCGGTTCAATTGTTATCATGATCGATTTAGTTATGGGTTATACAGCAATTCAA…
	007_Achnanthes_sp._SZCZCH113_KT943615	TTAAAAACATTCCAAGGTCCTGCGACTGGTATTATTGTAGAACGTGAACGTTTAAACAAATATGGTGTACCATTATTAGGCGCGACAGTTAAACCAAAATTAGGTTTATCGGGCAAAAACTATGGACGTGTAGTTTATGAAGGGTTAAAAGGCGGTTTAGATTTCTTAAAAGATGATGAAAACATCAACTCACAACCATTTATGCGTTGGAGAGAGCGTTTTTTAAATTGTATGGAAGGTATTAATCGTGCTTCCGCTGCTACAGGTGAAGTTGAAGGTTCTTACTTAAACGTTACGGCGGCAACTATGGAAGAAGTCTATAAACGTGCTGAATACGCTAAAGAAGTTGGTTCAGTTATTATTATGATCGACTTAGTTATGGGTTACACAGCAATTCAA…
	008_Achnanthes_sp._SZCZM119_KT943616	TTAAAAACTTTCCAAGGTCCTGCAACTGGGATTATTGTAGAGCGTGAGCGTTTAAACAAATATGGTGTGCCATTATTAGGTGCAACAGTAAAACCGAAATTAGGCCTATCTGGTAAAAATTATGGACGTGTAGTTTACGAAGGTTTGAAAGGCGGTTTAGACTTCTTAAAAGATGATGAAAATATTAATTCACAACCATTTATGCGTTGGCGAGAAAGATTCTTAAACTGTATGGAAGGAATTAATCGAGCTTCAGCTGCAACTGGTGAAGTTAAGGGTTCTTACTTAAATGTAACTGCCGCTACTATGGAAGAAGTATATAAACGTGCTGAATATGCTAAAGAAGTAGGTTCGATAGTTATTATGATTGACTTAGTAATGGGTTATACAGCAATTCAA…
	009_Craspedostauros_alyoubii_UTKSA0083_KX981814	TTAAAAACTTTCCAAGGTCCAGCTACTGGTATCATTGTAGAACGTGAGCGTTTAAATAAGTACGGGACTCCATTATTAGGTGCAACAGTAAAACCAAAATTAGGTTTATCTGGTAAAAATTATGGTCGTGTAGTATTTGAAGGTTTAAAAGGTGGTTTAGACTTTTTAAAAGATGATGAAAATATTAACTCACAACCATTTATGCGTTGGCGTGAGCGTTTCTTAAACTGTATGGAAGGTATTAACCGTGCTTCAGCAGCTACAGGTGAAGTTAAAGGTTCATACTTAAACGTTACTGCTGCTACAATGGAAGAAGTAATTAAACGTGCAGAGTACGCTAAAGAAGTTGGTTCTATCATTATCATGATTGATTTAGTTATGGGTTACACAGCAATTCAA…
	010_Craspedostauros_amphoroides_CCMP797_KX981815	TTAAAAACATTCCAAGGCCCTGCTACAGGTATCATTGTTGAACGTGAACGTTTAAACAAATATGGTGTTCCATTATTAGGTGCCACAGTAAAACCTAAATTAGGTTTATCTGGTAAAAACTATGGTCGTGTAGTATTCGAAGGTTTAAAAGGTGGTTTAGACTTCTTAAAAGATGATGAGAATATTAATTCGCAACCATTTATGCGTTGGCGAGAACGTTTCTTAAATTGTATGGAAGGTATCAATCGTGCTTCGGCTGCTACGGGTGAAGTTAAAGGTTCGTACTTAAACGTAACTGCATCAACAATGGAAGAAGTTTATAAACGTGCTGCTTATGCTAAAGAAGTAGGTTCAATTGTTATTATGATTGATTTAGTAATGGGTTACACAGCAATTCAA…
	011_Craspedostauros_cf._neoconstrictus_CCMP1120_KX981817	TTAAAAACATTCCAAGGTCCAGCTACAGGTATAATTGTAGAACGTGAGCGTTTAAATAAGTATGGTGCTCCATTATTAGGTGCTACAGTAAAACCAAAATTAGGTTTATCTGGTAAAAATTATGGACGTGTAGTATATGAAGGTTTAAAAGGTGGTTTAGATTTTTTAAAAGATGATGAGAATATTAACTCTCAACCATTTATGCGTTGGCGTGAACGTTTTTTAAACTGTATGGAAGCTATTAACCGTGCTTCAGCATCTACAGGTGAGGTTAAAGGTTCTTACTTAAACGTTACTGCTGCTACTATGGAAGAAGTTATTAAACGTGCAGAGTACGCTAAAGAAGTTGGTTCTGTAATCATCATGATTGATCTAGTTATGGGTTACACAGCTATTCAA…
	012_Aneumastus_albanicus_24426_MH756650	TTAAAAACATTCCAAGGTCCAGCGACAGGTGTTATTGTAGAACGTGAGCGTTTAAACAAGTATGGTACGCCATTATTAGGTGCTACAGTAAAACCTAAATTAGGTTTATCTGGTAAAAACTATGGTCGTGTAGTTTATGAAGGTTTAAAAGGTGGTTTAGACTTCTTAAAAGATGATGAGAACATTAACTCTCAACCATTCATGCGTTGGAGAGAACGTTTCTTAAACTGTATGGAAGGTATTAACCGTGCTTCTTCAGCTACAGGTGAAGTTAAAGGTTCATACTTAAACATTACTGCAGCTACTATGGAAGAAGTTTACAAACGTGCTGAGTATGCAAAATCTGTTGGTTCGATTGTTGTCATGATCGATTTAGTTATGGGTTACACAGCAATTCAA…
	013_Aneumastus_pseudoapiculatus_23779_MH756656	TTAAAAACATTCCAAGGTCCAGCGACAGGTGTTATTGTAGAACGTGAGCGTTTAAACAAGTATGGTACGCCATTATTAGGTGCTACAGTAAAACCTAAATTAGGTTTATCTGGTAAAAACTATGGTCGTGTAGTTTATGAAGGTTTAAAAGGTGGTTTAGACTTCTTAAAAGATGATGAGAACATTAACTCTCAACCATTCATGCGTTGGAGAGAACGTTTCTTAAACTGTATGGAAGGTATTAACCGTGCTTCTTCAGCTACAGGTGAAGTTAAAGGTTCATACTTAAACATTACTGCAGCTACTATGGAAGAAGTTTACAAACGTGCTGAGTATGCAAAATCTGTTGGTTCGATTGTTGTCATGATCGATTTAGTTATGGGTTACACAGCAATTCAA…
	014_Aneumastus_mongolotusculus_KY274429.1	TTAAAAACATTCCAAGGTCCAGCGACAGGTGTTATTGTAGAACGTGAGCGTTTAAATAAATATGGTACTCCATTATTAGGTGCTACAGTAAAACCTAAATTAGGTTTATCTGGTAAAAACTACGGTCGTGTAGTTTATGAAGGTTTAAAAGGTGGTTTAGACTTCTTAAAAGATGATGAGAATATTAATTCTCAACCATTTATGCGTTGGAGAGAGCGTTTCTTAAACTGTATGGAAGGTATTAACCGAGCTTCTTCAGCTACAGGCGAAGTTAAAGGTTCATACTTAAACGTTACTGCAGCTACTATGGAAGAAGTTTACAAACGTGCTGCGTATGCAAAAGCTGTTGGTTCTATTGTTATCATGATCGATTTAGTAATGGGTTACACAGCAATTCAA…
	015_Aneumastus_subapiculatus_24434_MH756665	TTAAAAACATTCCAAGGTCCAGCGACAGGTGTTATTGTAGAACGTGAGCGTTTAAACAAGTATGGTACGCCATTATTAGGTGCTACAGTAAAACCTAAATTAGGTTTATCTGGTAAAAACTATGGTCGTGTAGTTTATGAAGGTTTAAAAGGTGGTTTAGACTTCTTAAAAGATGATGAGAACATTAACTCTCAACCATTCATGCGTTGGAGAGAACGTTTCTTAAACTGTATGGAAGGTATTAACCGTGCTTCTTCAGCTACAGGTGAAGTTAAAGGTTCATACTTAAACATTACTGCAGCTACTATGGAAGAAGTTTACAAACGTGCTGAGTATGCAAAATCTGTTGGTTCGATTGTTGTCATGATCGATTTAGTTATGGGTTACACAGCAATTCAA…
	016_Aneumastus_stroesei_23685_MH756663	TTAAAAACATTCCAAGGTCCAGCGACAGGTGTTATTGTAGAACGTGAGCGTTTAAACAAATATGGTACGCCATTATTAGGTGCTACAGTAAAACCTAAATTAGGTTTATCTGGTAAAAACTATGGTCGTGTAGTTTATGAAGGTTTAAAAGGTGGTTTAGACTTCTTAAAAGATGATGAGAACATTAACTCTCAACCATTCATGCGTTGGAGAGAACGTTTCTTAAACTGTATGGAAGGTATTAACCGTGCTTCTTCAGCTACAGGTGAAGTTAAAGGTTCATACTTAAACATTACTGCAGCTACTATGGAAGAAGTTTACAAACGTGCTGATTATGCAAAATCTGTTGGTTCGATTGTTGTCATGATCGATTTAGTTATGGGTTACACAGCAATTCAA…
	017_Mastogloia_sp._ECT3762Masto5_KC309553	TTAAAAACATTCCAAGGTCCAGCAACAGGTGTTGTTGTAGAACGTGAGCGTTTAAACAAATATGGTACTCCATTATTAGGTGCTACAGTAAAACCTAAGTTAGGTTTATCTGGTAAAAACTACGGTCGTGTAGTTTATGAAGGTTTAAAAGGTGGTTTAGACTTCTTAAAAGATGATGAAAACATTAACTCTCAACCATTCATGCGTTGGAGAGAGCGTTTCTTAAACTGTATGGAAGGTATTAACCGTGCTTCATCAGCTACAGGTGAAGTTAAAGGTTCATACTTAAACATTACTGCAGGTACTATGGAAGAAGTATACAAACGTGCTGAGTATGCTAAATCTGTTGGTTCTGTAATTGTAATGATCGATTTAGTTATGGGTTATACAGCAATTCAA…
	018_Mastogloia_sp._11IV18_2A_Masto_E1_OP297449	TTAAAAACATTCCAAGGTCCAGCAACAGGTGTTATTGTAGAACGTGAACGTTTAAACAAATACGGTACTCCATTATTAGGTGCTACAGTAAAACCTAAATTAGGTTTATCTGGTAAAAACTATGGTCGTGTAGTTTACGAAGGTTTAAAAGGTGGTTTAGACTTCTTAAAAGATGATGAAAATATCAACTCTCAACCATTTATGCGTTGGAGAGAGCGTTTCTTAAACTGTATGGAAGGTATTAATCGTGCTGCTTCAGCTACAGGTGAAGTTAAAGGTTCATACTTAAATATTACTGCAGGTACTATGGAAGAAGTTTACAAACGTGCTGAGTACGCAAAATCTGTTGGTTCGATCATCGTGATGATCGATTTAGTTATGGGTTACACAGCGATTCAA…
	019_Mastogloia_sp._KSA2016_44_Masto_A37_MH064102	TTAAAAACGTTCCAAGGTCCAGCAACAGGTGTTATTGTAGAACGTGAACGTTTAAACAAATACGGTACTCCATTATTAGGTGCTACAGTAAAACCTAAATTAGGTTTATCTGGTAAAAACTACGGTCGTGTAGTTTATGAAGGTTTAAAAGGTGGTTTAGACTTCTTAAAAGATGATGAGAACATTAACTCTCAACCATTTATGCGTTGGAGAGAGCGTTTCTTAAACTGTATGGAAGGTATTAACCGTGCTTGTTCAGCTACAGGTGAAGTTAAAGGTTCATACTTAAATATTACTGCAGGTACTATGGAAGAAGTTTACAAACGTGCTGAGTATGCAAAATCTGTTGGTTCTATTATTGTAATGATCGATTTAGTTATGGGTTATACAGCGATTCAG…
	020_Mastogloia_sp.__SA17_Masto_C1_MH064101	TTAAAAACATTCCAAGGTCCAGCTACAGGTGTTATTGTAGAGCGTGAACGTTTAAACAAATACGGTACTCCATTATTAGGTGCTACAGTAAAACCGAAATTAGGTTTATCTGGTAAAAACTATGGTCGTGTAGTTTATGAAGGTTTAAAAGGTGGTTTAGATTTCTTAAAAGATGATGAGAATATTAACTCACAACCATTTATGCGTTGGAGAGAGCGTTTCTTATACTGTATGGAAGGTATTAACCGTGCTGCATCAGCAACAGGTGAAATTAAAGGTTCATACTTAAACATCACCGCAGGTACTATGGAAGAAGTATACAAACGTGCTGAGTATGCTAAAGCTGTTGGTTCTGTAATTGTGATGATCGATTTAGTTATGGGTTACACAGCGATTCAA…
	021_Mastogloia_recta_KY274427.1	TTAAAAACATTCCAAGGTCCAGCAACGGGTGTTATTGTAGAGCGTGAACGTTTAAACAAATATGGTACTCCATTATTAGGTGCTACAGTAAAACCAAAATTAGGTTTATCTGGTAAAAACTACGGTCGAGTAGTTTATGAAGGTTTAAAAGGTGGTTTAGATTTCTTAAAAGATGATGAAAACATTAACTCTCAACCATTTATGCGTTGGAGAGAGCGTTTCTTATACTGTATGGAAGGGATTAACCGTGCTTCTTCAGCTACAGGCGAAGTTAAAGGTTCATACCTAAATGTTACTGCAGGAACTATGGAAGAAGTTTATAAGCGTGCAGCATATGGAAAAGCTGTTGGTTCTGTAATTATCATGATTGATTTAGTTATGGGTTACACGGCAATTCAA…
	022_Tetramphora_chilensis__8531_Amph132_KU665639	TTAAAAACATTCCAAGGTCCTGCAACAGGTGTTATTGTAGAGCGTGAACGTTTAAATAAATATGGTATGCCATTATTAGGTGCAACAGTAAAACCTAAGTTAGGATTATCTGGAAAAAATTATGGTCGTGTAGTTTATGAAGGTTTAAAAGGTGGTTTAGACTTTTTAAAAGATGATGAAAACATTAATTCTCAACCATTCATGCGTTGGAGAGAACGTTTTTTAAACTGTATGGAAGGTATCAATCGTGCTTCAGCAGCAACAGGTGAAGTTAAAGGTTCATACCTAAATGTAACTGCAGCGACTATGGAAGAAGTTTACAAACGTGCTCAATATGCTAAATCAGTTGGTTCTGTAATTATCATGATCGACTTAGTTATGGGTTATACTGCAATCCAA…
	023_Tetramphora_securicula_6904_AMPH046_KJ463470.1	TTAAAAACGTTCCAAGGTCCTGCTACTGGTGTTATTGTAGAACGTGAGCGTTTAAACAAATATGGTATCCCATTATTAGGTGCGACAGTAAAACCTAAATTAGGTTTATCTGGTAAAAACTACGGTCGTGTAGTTTTTGAAGGTTTAAAAGGTGGTTTAGACTTTTTAAAAGATGATGAAAACATTAACTCTCAACCATTCATGCGTTGGAGAGAACGTTTCTTAAACTGTATGGAAGGTATCAACCGTGCTGTATCTGCAACAGGTGAAGTTAAAGGTTCATACTTAAACATTACTGCTGGTACTATGGAAGAACTATACAAACGTGGTGAATACGCTAAAGCAGTAGGTTCTATCATTGTTATGATCGATTTAGTTATCGGTTATACAGCAATTCAA…
	024_Tetramphora_sulcata_isolate_7306_AMPH083_KJ463470.1	TTAAAAACATTCCAAGGTCCAGCTACAGGGGTTGTTGTAGAACGTGAGCGTTTAAATAAATATGGTATCCCATTATTAGGTGCAACAGTAAAACCTAAATTAGGTTTATCTGGTAAAAACTACGGTCGTGTAGTTTATGAAGGTTTAAAAGGTGGTTTAGACTTCTTAAAAGATGATGAAAACATTAACTCTCAACCATTCATGCGTTGGAGAGAGCGTTTCTTAAATTGTATGGAAGGTATTAACCGTGCTGTATCAGCTACAGGTGAAGTTAAAGGTTCATACTTAAACATCACTGCAGGTACTATGGAAGAAATGTATAAACGTGCTGAGTACGCTAAAGCAGTAGGTTCTATCATTGTTATGATCGATTTAGTTATCGGTTATACTGCAATTCAA…
	025_Decussiphycus_sinensis_Ca68	TTAAAAACATTCCAAGGTCCTGCAACAGGTGTTATTGTAGAACGTGAGCGTTTAAATAAATATGGTACTCCATTATTAGGTGCTACAGTAAAACCTAAATTAGGTTTATCTGGTAAAAATTATGGTCGTGTAGTTTACGAAGGTTTAAAAGGTGGTTTAGACTTCTTAAAAGATGATGAAAACATTAACTCTCAACCATTTATGCGTTGGAGAGAACGTTTCTTAAACTGTATGGAAGGTATTAACCGTGCAGCTTCTGCCACAGGTGAAGTTAAAGGTTCATACTTAAACATCACTGCAGGTAACATGGAAGAAGTTTACAAACGTGCTGAATATGCGAAAGCTGCAGGTTCGATAATTGTTATGATCGACTTAGTAATGGGTTACACTGCAATTCAA…
	026_Thalassiosira_minima_CCMP990_DQ514797.1	TTAAAAACATTCCAAGGTCCTGCTACAGGTATCGTTGTAGAACGTGAACGTTTAAACAAATATGGTACTCCATTATTAGGTGCAACTGTAAAACCTAAATTAGGTTTATCTGGTAAAAACTACGGTCGTGTAGTTTACGAAGGTTTAAAAGGTGGTTTAGACTTCTTAAAAGATGATGAAAACATTAACTCTCAACCATTCATGCGTTGGAGAGAGCGTTTCTTAAACTGTTTAGAAGGTATTAACCGTGCATCAGCTGCAACTGGTGAAGTTAAAGGTTCTTACTTAAACATTACAGCTGCAACTATGGAAGAAGTATACAAACGTGCTGAGTATGCTAAAGCTATCGGTTCTGTAATTGTTATGATCGATTTAGTTATGGGTTACACTGCAATTCAA…
	027_Skeletonema_menzellii_CCMP787_DQ514821.1	TTAAAAACATTCCAAGGTCCTGCTACAGGTATCGTTGTAGAACGTGAACGTTTAAACAAATATGGTACTCCATTATTAGGTGCAACTGTAAAACCTAAATTAGGTCTTTCTGGTAAAAACTATGGTCGTGTAGTTTATGAAGGTTTAAAAGGTGGTTTAGACTTCTTAAAAGATGATGAAAACATTAACTCTCAACCATTCATGCGTTGGAGAGAACGTTTCTTAAACTGTATGGAAGGTATTAACCGTGCATCAGCTGCAACTGGTGAAGTTAAAGGTTCTTACTTAAACATTACAGCTGCAACAATGGAAGAAGTATACAAACGTGCTGAGTATGCTAAAGCTGTTGGTTCTATCGTTGTTATGATCGATTTAGTAATGGGTTACACTGCAATTCAA…
	028_Stephanodiscus_hantzschii_WTC21_DQ514842.1	TTAAAAACATTCCAAGGCCCTGCTACAGGTATCGTTGTAGAGCGTGAACGTTTAAACAAATATGGTACTCCTTTATTAGGTGCTACTGTAAAACCTAAATTAGGTCTTTCTGGTAAAAACTACGGTCGTGTAGTTTATGAAGGTTTAAAAGGTGGTTTAGACTTCTTAAAAGATGATGAAAACATTAACTCTCAACCATTTATGCGTTGGAGAGAACGTTTCTTAAATTGTTTAGAAGGTATTAACCGTGCATCTGCTGCAACTGGTGAAGTTAAAGGTTCTTACTTAAACATCACTGCTGCTACGATGGAAGAAGTATACAAACGTGCTGAGTATGCTAAAGCAATCGGTTCTGTAGTTGTTATGATCGATTTAGTTATGGGTTATACTGCAATTCAA…
	029_Stephanodiscus_minutulus_Y98_1_DQ514844.1	TTAAAAACATTCCAAGGTCCTGCTACAGGTATCGTTGTAGAGCGTGAACGTTTAAACAAATATGGTACTCCTTTATTAGGTGCTACTGTAAAACCTAAATTAGGTCTTTCTGGTAAAAACTACGGTCGTGTAGTTTATGAAGGTTTAAAAGGTGGTTTAGACTTCTTAAAAGATGATGAAAACATTAACTCTCAACCATTTATGCGTTGGAGAGAACGTTTCTTAAATTGTTTAGAAGGTATTAACCGTGCATCTGCTGCAACTGGTGAAGTTAAAGGTTCTTACTTAAACATCACTGCTGCTACGATGGAAGAAGTATACAAACGTGCTGAGTATGCTAAAGCAATCGGTTCTGTAGTTGTTATGATCGATTTAGTTATGGGTTATACTGCAATTCAA…
;
end;
begin mrbayes;
	set autoclose=yes;
	set nowarn=yes;
	[! No molecular clock --------------------------------------- ]
	lset nst=6 rates=gamma;
	prset brlenspr=unconstrained:Exp(10.0);
	mcmc nruns=1 ngen=1000000 samplefreq=1000 file=29.nex.noclock.mb;
	sump burnin=250;
	sumt burnin=250;
	[! Uniform molecular clock ---------------------------------- ]
	prset brlenspr=clock:uniform;
	prset treeheightpr=Exp(1.0);
	mcmc nruns=1 ngen=1000000 samplefreq=1000 file=29.nex.clock.mb;
	sump burnin=250;
	sumt burnin=250;
	[! Coalescence molecular clock, run 1 ----------------------- ]
	prset brlenspr=clock:coalescence;
	mcmc nruns=1 ngen=2000000 samplefreq=1000 file=29.nex.coalesence1.mb;
	sump burnin=500;
	sumt burnin=500;
	[! Coalescence molecular clock, run 2 ----------------------- ]
	prset brlenspr=clock:coalescence;
	mcmc nruns=1 ngen=2000000 samplefreq=1000 file=29.nex.coalesence2.mb;
	sump burnin=500;
	sumt burnin=500;
	[! Coalescence molecular clock, run 3 ----------------------- ]
	prset brlenspr=clock:coalescence;
	mcmc nruns=1 ngen=2000000 samplefreq=1000 file=29.nex.coalesence3.mb;
	sump burnin=500;
	sumt burnin=500;
	quit;
end;
